# Supplementary material for: Gut microbes modulate (p)ppGpp during a time-restricted feeding regimen
Source: mBio. 2023 Nov 16;14(6):e01907-23. doi: 10.1128/mbio.01907-23 (PMC10746209; doi:10.1128/mbio.01907-23)
Supplement: Table S1 — RPKM values of (p)ppGpp0 and WT strains isolated from cecal contents of fed and fasted mice. [file mbio.01907-23-s0007.xlsx]

## Sheet: Sheet1
Gene ID	(p)ppGpp0 Fed Replicate 1	(p)ppGpp0 Fed Replicate 2	(p)ppGpp0 Fed Replicate 3	(p)ppGpp0 Fed Replicate 4	(p)ppGpp0 Fed Replicate 5	(p)ppGpp0 Fed Replicate 6	(p)ppGpp0 Fasted Replicate 1	(p)ppGpp0 Fasted Replicate 2	(p)ppGpp0 Fasted Replicate 3	(p)ppGpp0 Fasted Replicate 4	(p)ppGpp0 Fasted Replicate 5	WT Fed Replicate 1	WT Fed Replicate 2	WT Fed Replicate 3	WT Fed Replicate 4	WT Fed Replicate 5	WT Fed Replicate 6	WT Fasted Replicate 1	WT Fasted Replicate 2	WT Fasted Replicate 3	WT Fasted Replicate 4	WT Fasted Replicate 5	WT Fasted Replicate 6
BT_0001	4.12239	3.31877	7.24858	3.39277	1.94619	1.89961	2.64568	5.29037	5.31712	5.28991	2.00208	5.18902	14.4677	5.38686	10.6854	10.7018	17.5929	8.3783	4.70199	8.25558	4.33004	0	7.87003
BT_0002	0.763542	0.708918	0.765552	0.454052	0.506403	0.816007	0.499616	0.416835	0.697902	0.510579	0.334453	1.28788	1.43934	2.27894	1.64577	1.81098	1.22226	1.3761	1.52821	0.682992	0.976986	0	0.743097
BT_0003	1.46812	1.03855	2.45331	1.11114	0.798935	0.871668	2.10429	1.87012	1.70789	1.58947	1.28616	0.330174	0.631192	0.876382	0.904131	1.10543	0.432209	1.07797	0.178086	0.583663	0.626176	0	0.544309
BT_0004	1.02308	0.753878	1.63838	0.675988	0.637939	0.674923	0.743824	1.08601	1.03903	0.760144	0.711328	0.191738	0.676697	0.791669	0.70006	0.641944	0.250992	0.45527	0.620506	0.847359	0	0	0.31609
BT_0005	0.354045	0.500901	0.532465	0.459356	0.794751	0.336331	0.661902	0.579843	0.470703	0.54114	0.265854	0.238869	0.140506	0.281791	0.174428	0.239922	0.312688	0.56718	0	0.21113	0	0	0.393788
BT_0006	0.0850657	0	0.319836	0.0919739	0	0	0	0.348295	0.141369	0	0	0	0.253194	0.169264	0.104774	0.192152	0	0.340689	0	0	0	0	0.236537
BT_0007	0.774033	0.513328	1.09135	0.836892	0.987234	0.574458	0.180886	0.792305	0.321587	1.84855	0.847621	0.326394	2.59185	1.34765	0.357511	0.983497	0.534076	0.387501	0.704188	0.28849	0.619006	0	0.807115
BT_0008	120.202	82.7027	175.61	87.872	78.9467	86.1699	84.3685	122.896	90.5056	104.049	92.4738	11.7466	32.1983	28.5461	44.0034	35.867	27.678	19.9425	12.4181	12.459	12.4754	10.2905	13.9427
BT_0009	2.02112	2.0295	2.79064	2.37044	2.20206	1.54576	1.0247	1.91688	1.76482	1.43987	1.67201	0.346683	1.49544	2.38571	2.15183	2.51486	1.32364	1.57776	0.498641	0.510705	1.75329	0	0.762033
BT_0010	1.41618	1.09572	1.24242	1.14839	1.11988	0.840826	1.05904	2.17441	1.11792	0.54114	1.50651	0	1.26455	0.845374	1.17739	1.11964	0.547204	0.425385	0.257678	0.633389	0.453016	0.951178	0.492235
BT_0011	0.537447	0.554443	0.729709	1.06534	0.594084	0.585013	0.251195	0.855764	1.26533	1.19797	0.67262	0	0.622099	0.534706	0.606801	0.70818	0.247222	0.179373	0.325967	0.267083	0.573073	0	0.373612
BT_0012	1.14041	0.950778	1.22508	1.0921	1.56257	1.35418	0.913731	1.33409	1.35372	0.498016	0.978671	0.549583	0.969817	1.16701	1.24409	1.14081	1.18705	0.717724	1.06714	0.87437	0.416914	0	1.17782
BT_0013	0.980371	0.495366	1.22869	1.05999	1.14323	0.914689	1.30918	0.764581	0.931004	0.668951	0.70111	0	0.833721	0.975371	0.690003	0.949084	0.85039	0.280457	0.764491	0.417593	0	0	0
BT_0014	0.752958	0.471609	1.23857	0.898908	1.02438	0.912734	0.791825	1.52005	0.808147	0.329674	0.431903	0.264589	0.700356	0.655479	0.734196	0.531511	0.55417	0.219888	0.285423	0.280635	0.301076	2.31791	0.39257
BT_0015	0.351265	0.232954	0.440236	0.158246	0.26881	0.173797	0.328352	0.439458	0.778345	0.391483	0.183171	0.0987472	0.116169	0.291228	0.252377	0.132243	0.0323159	0.175852	0.213045	0.26184	0	0	0.081395
BT_0016	0.535555	0.368327	1.34241	0.514708	0.364303	0.494627	0.444997	0.893358	0.197784	0.22738	0.29789	0	0.590389	0.592026	0.0732926	0.470458	0.262775	0	0.216546	0.177428	0	0	0
BT_0017	0.521431	0.461075	2.06105	0.477042	0.450191	0.619178	1.27479	0.930624	0.733239	0.76633	0.451783	0.135309	0.318362	0.0798111	0.790447	0.453017	0.221405	0.240962	0	0	0	0	0.334595
BT_0018	1.06065	0.46894	2.65861	0.860091	0.974016	0.62974	0.495734	1.23045	0.793203	0.9119	0.331854	0.715608	0.631395	0.949719	0.195958	0.359381	0.526925	0.318594	0.578966	1.26501	0.339288	0	1.32718
BT_0019	0.118456	0.104744	0	0	0.241734	0.140662	0	0.323339	0	0.226318	0	0	0	0	0	0	0	0	0	0	0	0	0
BT_0020	0.579893	0.439516	0.415299	0.268708	0.169056	0.0983712	0.309753	0.678379	0.275346	0.158275	0.311032	0.558922	0.246574	0.164839	0.408139	0.0935644	0	0	0	0	0	0	0
BT_0021	0.0568377	0.35181	0.641106	0.122907	0.173983	0.0674923	0.106261	0.232717	0	0.325776	0	0.191738	0.225566	0	0	0	0.0627479	0	0	0	0	0	0.158045
BT_0022	2.8747	0.231086	2.45647	0.565118	0.666637	0.930977	0.488579	1.9617	0.651463	4.24404	0.817661	0.440799	1.81499	1.04001	0.643766	0.737905	0.288511	0.523326	0.475508	0.779221	0	0	0.363341
BT_0023	88.5158	56.5895	173.175	58.2986	73.8864	76.4876	80.6056	86.3515	83.0472	86.5425	57.7295	39.2528	47.415	47.7532	31.7345	30.6255	49.2041	30.3744	55.1979	63.8131	47.8563	93.5039	38.7107
BT_0024	1.91184	1.44009	3.63851	1.76086	1.445	2.10207	1.98571	5.21859	3.17725	3.78798	1.24065	0.238869	0.562024	0.281791	0.959355	0.959688	0.234516	1.27616	0.257678	0	0.453016	0	0.196894
BT_0025	3.30647	2.92374	4.83462	0.595831	2.24918	0.981573	3.09079	3.76058	5.03703	3.15861	1.03452	0	0.273376	0.548268	0	0	0.304191	0	0	1.64314	0	0	0
BT_0026	1.1686	0.635896	2.92918	0.777538	0.55033	1.17418	2.01669	3.43519	2.68902	2.23268	2.81252	0.303245	0.356746	0.894338	0.332156	0.203055	0.992396	0.360019	0.981368	1.60818	0.575105	0	0.249958
BT_0027	4.31934	1.0018	3.90474	1.14839	1.0115	1.68165	9.92853	16.139	13.1797	20.0222	12.4951	1.43321	1.82658	0.563583	0.697713	0.79974	2.03247	2.55231	2.06142	0.633389	0.906031	0	1.57515
BT_0028	0.817729	1.32564	1.87889	1.17885	0.834372	0.647346	1.01919	1.30205	0.226494	0.781162	1.02339	0	0.135218	0.271186	0	0.461786	0.15046	0.272917	0	0	0	0	0.378968
BT_0029	5.97626	6.30431	4.87652	6.77648	5.31337	5.22904	2.26507	2.49622	2.84596	2.4038	3.65948	0.157197	0.335187	1.04312	0.860919	0.552615	0.347247	0.536554	0.0423936	0.208413	0.223593	0.15649	0.19436
BT_0030	4.28034	5.65895	2.7083	5.50411	4.32505	3.94775	2.09769	1.87166	2.48624	1.66733	3.12052	0.350472	0.350459	0.744206	0.614216	0.680566	0.321146	0.291261	0.226841	0.123909	0.265868	0	0.173331
BT_0031	1.74948	2.02054	1.07393	2.08457	1.85795	1.52628	0.667496	1.07203	1.30537	0.613927	1.51924	0	0.42508	0.497302	0.307829	0.403249	0.0394163	0.0714967	0.259855	0	0	0	0.198558
BT_0032	0.192042	0.509439	1.44411	0.622914	0.587853	0.912169	1.0771	0.524202	0.957453	1.83455	0	0	0	0.382126	0.709606	0.650698	0	1.1537	0	0	0	0	0
BT_0033	10.4534	8.78126	20.3068	9.04189	7.73299	7.29265	26.139	17.6553	21.9326	35.2006	16.0262	1.7632	4.14855	4.94006	2.09224	2.3613	2.16383	3.13996	5.7061	4.28571	2.50793	0	3.99675
BT_0034	6.14916	4.24448	9.43675	4.47758	3.71337	4.32151	9.44324	12.3745	12.2004	14.6255	12.8786	2.32838	2.4279	2.06008	2.08666	1.73627	1.28152	3.20408	1.4842	2.05799	1.80646	0	3.2278
BT_0035	1.86394	0.164819	2.56966	0.806124	0.570563	1.77068	1.04542	4.83345	2.47811	2.13671	0.699821	0	0.369861	0.370887	0.229578	0	0.617329	0	0	0	0	0	0
BT_0036	63.5622	43.3326	86.6608	61.906	49.0741	51.1876	91.969	131.281	88.4791	69.8308	37.8897	9.73687	17.3377	4.86927	11.8244	9.85066	12.2264	5.84273	2.96839	2.80635	9.83515	35.8222	9.50891
BT_0037	2.59257	2.41984	3.61027	1.67408	2.13097	2.09514	1.34637	3.2435	1.6157	1.85748	1.08154	0.364411	2.10779	2.86595	2.83842	2.19611	1.35158	1.51423	0.393105	0.858914	0.691106	0	0.700876
BT_0038	0.781323	0.460589	0.217605	0.281591	0	0.309263	0.324604	0.947871	0.144274	0.331726	0.325944	0	0.516793	1.03645	0.534635	0.294151	0.191682	0.347689	0	0	0	0	0
BT_0039	2.30451	3.52689	2.44388	1.91666	3.07492	3.47326	2.3199	2.54036	1.7676	1.1854	1.2202	0.299004	3.07787	6.7019	3.82095	1.80193	1.46777	2.1299	1.93528	1.58569	0.567062	0	0.739385
BT_0040	2.36728	2.44214	2.22516	1.97297	2.31481	2.66463	1.70575	1.68275	2.41785	1.27205	1.82081	0.748673	2.74014	4.36694	3.18908	2.28377	1.82396	1.9752	1.07683	2.2793	1.41986	0	1.37136
BT_0041	1.39075	1.84465	2.13915	1.12777	2.09633	1.76406	1.18185	1.38044	0.577814	0.905836	1.0285	1.27953	3.79454	5.34595	3.19234	2.89163	3.38479	1.77226	1.4953	1.97914	2.02219	0.424591	1.40625
BT_0042	0.786034	0.83985	0.615705	0.424934	0.534688	0.350018	0.306151	0.312896	0.381002	0.125147	0.204943	0	0.68238	1.17304	1.3312	0.443887	0.433885	0.655848	0.238368	0.390617	0.419069	0	0.455349
BT_0043	0.214827	0.18996	0.269241	0.232273	0.438399	0.255098	0	0	0	0	0	0	0	0	0	0	0.237166	0.860384	0	0	0	0	0
BT_0044	0.402374	0.10674	0.100858	0.0870102	0.164226	0.191121	0.0752257	0.329498	0.133739	0	0.100715	0.271477	0.0798431	0.0800645	0.0495598	0.136337	0.0444215	0.161151	0	0	0	0	0
BT_0045	0.553911	0.374549	0.571704	0.528436	0.498693	0.696438	0.0609154	0.177878	0.487341	0.498016	0.163112	0.219833	0.452581	1.10217	0.521715	0.220802	0.107913	0.195743	0.592857	0.388609	0.208457	0	0
BT_0046	2.40454	0.973012	3.32006	1.32194	1.91288	1.30666	0.609546	2.16928	1.42233	1.40157	1.0201	0.274968	1.37479	2.27064	1.8071	1.74914	0.764879	1.3874	1.03817	0.607592	0.521478	0.547463	0.339975
BT_0047	1.53634	0.339626	0.722054	1.55729	0.489877	0.684127	0.897579	1.70366	0.797877	0.733819	0.240343	0	0.857406	1.33744	1.41921	1.3014	0.53003	0.576848	0	0.572609	0	0	0
BT_0048	1.67403	1.8327	1.99814	1.12046	1.13873	1.41989	0.149032	1.95834	1.45726	0.456906	0.698354	0.537831	0.474539	1.58618	0.981845	1.3505	0.616034	0.638524	1.45045	0.475374	0	0	0.886642
BT_0049	1.38123	0.826206	1.57834	0.922392	0.663219	0.723596	0.303796	0.88711	0.540102	0.620924	0.457576	0.137043	0.927024	1.45502	1.00073	0.55059	0.493335	0.244051	0	0.484515	0.519806	0.545708	0.338885
BT_0050	1.29095	1.48744	1.71599	1.2689	1.83613	1.53295	0.804497	1.22799	1.30024	0.224222	0.783339	0.527871	1.16438	3.42498	1.97551	0.83948	0.647814	0.705037	1.42359	1.633	1.75194	9.98443	0.326334
BT_0051	1.20159	1.47379	1.84599	1.55062	1.38424	1.61094	0.942046	1.58703	1.03065	1.11083	0.582115	0.261514	1.84591	2.46804	1.6232	1.09445	0.855828	1.00904	0.98737	1.2713	1.23991	1.04135	0.646679
BT_0052	0.98544	1.0817	1.0221	0.734805	1.49091	1.57368	0.762341	0.602902	0.677661	0.454456	0.425271	1.03168	1.34856	2.97505	1.63228	1.57354	0.787797	1.08874	0.741946	0.709237	0.434798	0	0.566928
BT_0053	0.540791	0.986274	0.635408	0.877063	1.1036	1.2442	0.568706	0.691946	0.337023	0.516608	0.972907	0.22804	1.44197	2.3539	1.62358	1.52697	1.34331	1.15062	1.35298	1.00779	1.72992	0	0.845857
BT_0054	0.643907	1.31855	0.67958	1.09926	1.59066	1.20728	0.570227	0.555037	0.506887	0.51799	0.508961	0.800275	1.95018	3.50657	2.04533	1.53105	1.01017	1.49302	0.739962	1.51573	0.867271	5.46292	0.942354
BT_0055	0.613297	0.602562	0.469723	0.663102	1.04296	0.566428	0.382195	0.558021	0.452988	0.260387	0.29849	0.804578	1.55501	2.16949	1.17505	0.73116	1.12845	0.477605	0.37197	0.50796	0.65395	0	0.47371
BT_0056	0.74339	1.21608	0.931683	0.884136	1.17571	1.23584	0.27796	0.659479	0.185313	0.142029	0.465179	0.626944	1.40135	2.81048	1.78546	1.76318	1.51828	0.893184	0.811571	1.32993	0.9512	0	0.41342
BT_0057	1.98044	2.45168	2.31659	1.28476	2.69433	4.07626	1.23417	1.62175	2.19416	0.25225	1.98283	4.45391	8.64551	14.4491	6.3421	4.02619	8.0167	2.90828	4.32415	6.69237	1.68937	33.6975	1.4685
BT_0058	3.96718	6.65919	3.62368	4.58015	10.257	4.91047	3.83412	2.98253	3.07299	1.47737	2.77701	12.8159	16.8782	34.6529	15.2801	10.2524	21.082	7.80964	12.3569	24.8607	7.95842	25.7424	10.2834
BT_0059	2.90632	4.28318	3.13657	3.44785	4.53059	2.68422	2.33942	2.36892	3.0858	1.38818	2.02072	6.53619	9.25125	16.7868	10.0927	6.42823	11.4527	6.54741	6.31638	11.0729	6.19795	0	5.94883
BT_0060	2.08021	1.8822	0.848827	2.61529	2.61617	1.55104	0.633102	0.85833	1.60794	0.646993	0.847621	1.79516	5.13571	9.04851	6.25645	4.53502	7.10321	3.68126	3.69699	3.31764	2.47602	12.3472	2.15231
BT_0061	3.76994	5.73315	2.91229	4.21665	5.65394	3.68551	2.73416	1.84075	2.53848	1.45917	2.25737	7.94852	15.7514	24.2503	13.4297	9.92898	19.4284	7.25645	12.2407	15.3591	5.82183	29.2499	8.35916
BT_0062	0.178518	0.315709	0	0.193016	0	0.211983	0	0	0	0.341071	0	0	0.354233	0.355216	0	0.403249	0.788326	0	0	0	0	0	0
BT_0063	1.70258	0.836392	0.237092	0.409078	1.54421	0.449277	0	0.516378	0	0	0	0.638172	2.81536	2.25854	3.02906	2.35028	2.08847	3.40943	0.688422	1.12813	0	0	0.52603
BT_0064	5.12237	7.52846	3.13322	6.01091	7.58127	5.81272	2.15716	1.47933	2.90537	1.83708	2.51614	3.65651	14.0149	20.9763	15.3314	12.2026	15.6333	8.19204	7.25265	9.53927	4.80946	9.3937	5.59043
BT_0065	3.74551	6.45169	3.09818	5.63715	6.58868	4.21636	2.0447	2.24923	3.98373	1.68882	2.21252	6.87355	15.8901	25.0713	14.541	11.7264	16.9534	6.66035	9.21395	12.3294	8.14732	8.25141	8.33192
BT_0066	4.70959	6.17679	3.76333	6.49322	5.41821	3.41552	4.13647	3.83935	4.72757	3.01945	3.24373	4.05184	13.0457	19.3712	15.1052	11.6022	13.7485	5.44338	6.67134	11.1209	1.41553	3.82132	3.95507
BT_0067	5.43206	4.66986	6.61883	4.40489	4.31092	2.15011	6.48822	8.03152	6.26904	5.18915	1.88841	3.05411	8.38353	9.00726	5.76132	4.9422	5.66375	3.6259	2.19639	4.49907	2.89606	0	0.839144
BT_0068	23.3692	17.512	37.6281	19.7853	17.8634	20.3186	27.5467	41.0843	39.7582	28.1511	21.3154	6.68087	16.5837	36.4118	13.7575	13.6891	16.0042	11.1043	7.4952	15.3531	9.62941	30.8598	8.15018
BT_0069	96.3567	71.2874	140.959	75.0924	57.1638	71.6172	100.598	133.823	147.369	126.932	129.319	9.8549	38.0999	39.1899	41.6689	48.1081	34.3317	27.7402	19.5471	20.3713	24.4174	0.63294	18.2116
BT_0070	90.4298	65.3601	145.792	73.1984	52.3528	64.8342	115.86	150.116	158.182	136.448	140.323	12.5395	43.6508	45.8331	46.6839	47.0755	45.0056	32.9469	32.5975	28.3442	18.3232	21.2826	21.1803
BT_0071	145.76	100.531	285.646	100.139	89.8282	166.103	256.089	355.143	403.007	339.024	357.769	31.9394	66.3612	73.2301	55.5801	55.7954	63.1361	39.9068	48.625	42.5731	52.2687	16.4107	49.6813
BT_0072	966.453	926.366	1688.94	899.577	891.129	1156.22	2129.83	2004.79	2173.6	1826.29	2244.75	388.89	482.202	610.692	362.22	346.806	670.654	355.641	699.003	718.502	524.188	776.309	548.8
BT_0073	1200.25	1005.87	2106.8	1014.36	899.085	1071.98	2230.16	2145.43	2273.32	1915.3	2157.58	447.744	549.332	602.538	426.219	419.707	796.826	417.116	710.527	820.416	517.479	1097.95	658.627
BT_0074	629.257	445.094	1324.86	507.47	374.419	503.651	1261.53	1255.42	1213.49	1116.74	1071.89	407.761	341.603	425.67	211.134	182.084	456.728	234.003	424.681	452.815	365.399	725.685	495.351
BT_0075	0.261336	0.924343	1.47388	0.282559	0.266655	1.39647	1.22145	2.67505	1.08577	0.24965	0.981193	0.440799	1.16678	1.56002	0.643766	0.590324	1.15404	0.523326	0.951016	0.38961	0	0	1.09002
BT_0076	2.34376	1.47254	3.98096	2.33403	1.88799	2.30706	2.47915	4.54563	3.07503	4.36006	2.23852	0.416132	1.52984	0.797723	1.32943	1.49771	1.12351	1.85265	0.897796	0.827567	1.38109	0.41426	1.28628
BT_0077	3.52494	1.92321	3.75981	1.45961	2.60186	2.49362	2.52384	3.88964	4.487	3.86883	3.37902	1.51802	5.50634	2.83542	6.37386	5.4212	5.87862	4.65575	2.72925	3.13072	4.79821	0	3.54526
BT_0078	0.419695	0.816452	3.156	0.816801	0.599532	0.996741	1.72621	1.60385	2.78993	2.56594	0.630303	1.13265	0.66624	1.67022	0.620318	0.474018	0.37067	0.840441	0.305459	1.75196	0	0	0.933617
BT_0079	6.97826	2.70747	17.7593	3.6185	2.10702	4.05864	13.978	20.9916	32.1876	20.8149	8.91158	6.96612	1.13036	2.267	0.964745	1.44762	0.864723	1.99628	3.36863	1.91084	5.46673	0	4.752
BT_0080	8.03332	6.62988	19.0175	8.10666	5.82885	11.2351	8.00995	18.5169	13.0537	13.9839	6.4791	1.80666	2.65675	4.97302	3.29817	4.23412	1.77373	4.2898	3.24819	2.66142	2.28422	0	4.46755
BT_0081	25.7396	21.5532	31.2816	21.5049	16.7131	18.5241	16.405	34.3312	26.573	37.628	21.7196	7.23589	14.5099	9.31212	13.4498	15.857	4.73602	11.324	7.80565	6.3956	12.4754	2.6194	3.79551
BT_0082	78.4846	71.9554	86.3596	76.0199	60.9146	93.2463	70.8567	130.613	87.0003	92.4468	74.4561	17.9665	50.9975	52.6587	43.8846	53.531	38.013	45.2234	30.7996	30.0368	21.9233	40.4855	19.4014
BT_0083	79.3819	75.8941	77.2273	77.056	59.4728	106.605	78.7137	124.622	102.842	134.822	107.58	30.1818	70.4912	64.1416	50.5072	55.7754	51.2746	61.9164	41.3363	38.5768	34.2317	31.8135	32.927
BT_0084	0.942046	0.378637	0.858659	0.555572	1.0486	1.01695	0.640435	0.584414	1.13859	0.654487	0.535899	0.288902	1.10459	1.19285	0.632892	0.870528	1.79637	0.857477	0.311651	1.27676	0.547904	0	0.476271
BT_0085	0.197018	0.174212	0.49384	0.355029	0.0670091	0.311934	0.613888	0.448152	0.436559	0.627358	0.328759	0	0.521255	0.392026	0.404439	0.890074	0.362507	0.394528	0	0.195815	0.840309	0	0
BT_0086	0.41831	0.147956	0.57669	0.361825	0.17073	0.248363	0.31282	0.342548	1.04277	0.0799208	0.366463	0.987798	0.581036	0.665883	0.669793	1.08664	0.369446	0.670134	0.152225	0.249453	0.802869	0	0.232634
BT_0087	0.219477	0.24259	0.412602	0.355951	0.503874	0.325775	0.410322	0.411873	0.410337	0.314494	0.103004	0.0925488	0.272192	0.436715	0.473071	0.557741	0.333161	0.494441	0.0998361	0.409007	0.175519	0	0.305143
BT_0088	0.372788	0	0	0.268708	0.253584	0.147557	0	0.169595	0.413019	0.237412	0	0	0.123287	0	0.153052	0.140347	0	0	0	0	0.794998	0	0.691059
BT_0089	0.304683	0.215532	0.152742	0	0.18653	0.0723596	0	0	0.202538	0.232846	0.152525	0	0.181374	0	0.0750545	0.275295	0	0	0	0.363387	0	0	0
BT_0090	0.704155	0.68819	1.90437	0.76134	1.17227	0.616114	1.17788	1.16336	1.04704	1.77018	0.556583	0.750132	0.845707	1.32739	0.776002	0.711582	0.409146	0.519501	0.404599	0.442014	0.948419	0	0.206105
BT_0091	0.362137	0.10674	0.151288	0.261031	0.123169	0	0.225677	0.164749	0.401218	0.115314	0.226609	0	0.299412	0	0.0743397	0.0681683	0.199897	0.120863	0	0	0.386142	0	0.167829
BT_0092	0	0	0	0	0	0	0	0	0	0	0	0	0	0	0.131188	0.120297	0.117586	0	0	0	0	0	0.296168
BT_0093	0.151794	0.0671117	0.285363	0.0328242	0.123907	0.0901245	0.227028	0.26932	0.176584	0.0870037	0.0569915	0	0.105422	0.120816	0.130873	0.0514324	0.0670313	0.0911904	0	0.0452601	0	0	0.168834
BT_0094	0.93026	0.719758	0.437207	0.377177	0.949194	1.10465	1.95656	0.158703	1.54598	0.888661	0.873172	2.7459	2.53813	2.31379	1.43223	0.525334	1.66886	2.09571	1.26948	1.38687	0.743943	0	2.91006
BT_0095	0.384085	0.113209	0.160457	0	0	0.152028	0	0.524202	0	0	0	0	0	0	0.31538	0	0.141341	0.769131	0	0	0	0	0
BT_0096	0.446689	0.394984	0.699788	0.181112	0.113945	0.530424	0.417552	0.228617	0.371171	0.640071	0.419276	0	0.664773	0.666616	0.275089	0.441443	0.431495	0.223624	0.609572	0.499456	0	0.750048	0.31052
BT_0097	0.347255	0.15353	0.108803	0.281591	0.177161	0.103088	0.162302	0.236968	0.288547	0.331726	0.108648	0	0.344528	1.03645	0	0.392201	0.095841	0.173845	0.31592	0.258851	0	0	0
BT_0098	0.449107	0.352997	0.875562	0.269766	0.305498	0.296275	0.466459	0.0681049	0.331716	0.0953387	0.187354	0.336674	0.148527	0.198585	0.30731	0.225439	0.440718	0.399706	0.726367	0.446365	0	3.35159	0.971292
BT_0099	0	0.238461	0.168991	0	0.137583	0	0.504172	0.368056	0	0	0	0	0	0	0	0	0	0	0	0	0	0	0
BT_0100	0.0868137	0.307059	0.217605	0.187728	0.0885806	0.103088	0.162302	0.118484	0.288547	0.165863	0	0	0.344528	0	0.320781	0.294151	0	0.173845	0	0	0	0	0
BT_0101	0.214827	0.0542744	0.423092	0.0995456	0.250514	0.182213	0.229502	0.251312	0.102005	0.175903	0.115225	0	0.182692	0.0610661	0.0755997	0.138647	0.135523	0.184368	0.111681	0.0915065	0.196343	0	0.0853366
BT_0102	0.378352	0.184006	0.260802	0.245447	0.173724	0.202175	0.353673	0.438921	0.345826	0.469863	0.0947022	0	0.243998	0.0752845	0.349507	0.256394	0.125308	0.0757651	0.0688422	0.0564063	0	0	0
BT_0103	0.54462	0.13134	0.899747	0.347956	0.404149	0.411545	0.32397	0.777088	0.329124	0.472969	0.309817	0	0.245611	0.147775	0.243927	0.475314	0.136648	0.0495729	0.180173	0.295252	0.316757	0	0.137672
BT_0104	0.201187	0.177899	0.252146	0.652577	0.205282	0.238901	0	0	0	0.768762	0	0	0	0	0.247799	0	0	0	0	0	0	0	0
BT_0105	7.59757	5.42619	9.52196	5.4698	5.21783	5.24826	6.89713	11.4909	9.25722	6.76932	4.20565	2.58763	9.67609	12.9009	15.4539	14.4391	6.2907	9.91115	5.71569	3.15843	5.49167	10.7946	5.38309
BT_0106	22.2022	14.6677	31.4506	13.8881	14.3215	13.7376	15.5853	26.1221	23.1845	20.3155	15.2239	12.3394	79.5872	51.4562	108.546	103.762	55.9711	67.1157	32.1941	18.0084	25.5787	2.28538	33.1152
BT_0107	0.545153	0.48205	1.36647	0.294712	0.69531	0.323673	0	0.930035	0.679483	1.30194	0.511697	1.37928	1.35218	0.271186	0.671455	0.769643	1.20368	0.545835	0	2.03184	0.871933	0	0
BT_0108	0.247035	0.100819	0.119079	0.143821	0.232673	0.112825	0.0710528	0.25935	0.189481	0.471976	0.0951282	0	0.169682	0.0756231	0.234053	0.171698	0.125872	0.0761059	0	0.11332	0.486296	0	0.105679
BT_0109	0.211247	0	0.264753	0.114201	0	0	0	0	0	0.2018	0	0	0	0.210169	0.260189	0	0	0.211511	0	0	0	0	0
BT_0110	0.264978	0.273358	0.553491	0.525245	0.270371	0.471976	0.330259	0.421918	0.513755	0.590635	0.497434	0.297962	0.438163	0.439378	0.543949	0.997585	0.292532	0.442183	0.321424	0.526721	0	0	0
BT_0111	0.301781	0.400274	0.945547	0.163144	0.923769	0	0	2.05936	0.250761	0.576572	0.377681	0	0.299412	1.20097	0.557547	1.70421	0.999484	0.302159	0.549099	1.34972	0.965355	0	0.419572
BT_0112	2.18242	1.9298	1.5254	1.54285	1.41318	1.14625	1.33389	2.23393	1.67396	1.20278	1.52323	0.283163	1.58232	1.5032	2.2745	2.32269	1.76068	1.42875	0.305459	0.625699	0.805528	0	0.350106
BT_0113	2.12512	1.47646	1.71218	0.902666	1.31651	1.26174	1.13514	2.17528	1.51358	2.4651	1.51977	0	1.28012	1.05714	1.58918	1.71441	0.837891	2.27976	0.276193	0	1.4567	0	0
BT_0114	1.96114	3.27559	2.45788	2.35601	1.44521	1.94065	2.17271	2.62702	2.65563	2.01222	1.45445	0.245029	2.01781	2.09567	2.01292	2.58415	1.48348	2.69086	1.58594	1.40773	1.16175	0.975707	1.4138
BT_0115	2.74768	2.74313	0.999767	2.01249	0.542633	1.684	1.98848	2.7823	2.79871	2.20146	1.44206	0	1.93466	0	3.05676	2.60279	1.85918	1.41993	0.322547	0.528562	2.83531	0	2.46462
BT_0116	2.41953	1.98244	2.11432	1.58401	1.15512	1.79239	1.99197	2.30245	1.84448	1.99326	1.30568	0.449291	1.51961	1.28089	2.10521	2.33157	1.78892	1.60022	0.888559	1.25753	1.27812	0	0.37034
BT_0117	1.51167	1.23387	0.728679	1.13153	0.711895	1.51889	0.652186	1.58703	0.966237	0.888661	0.873172	0	1.1537	0.462758	1.8619	2.10134	1.28374	0.931425	0.423159	2.0803	0	0	0.646679
BT_0118	0.913015	1.4247	1.48082	0.522614	0.602798	0.637745	1.30529	0.952892	1.1603	1.0261	0.806574	0	0.692707	0.320597	0.859946	0.727899	0.355749	0.967932	0	0.480409	0.343601	0	0.149339
BT_0119	0.256922	0.151455	0.321997	0.185191	0.0873835	0.101695	0	0.233766	0.284648	0.490865	0.10718	0	0.254904	0	0.210964	0.386901	0	0.342991	0	0	0	0	0
BT_0120	1.29998	0.431064	1.62925	0.878469	0.165805	0.385918	0.303796	0.221778	0	0.310462	0.203367	0	0	0	0.600436	0.36706	0.179395	0	0	1.45355	0	0	0
BT_0121	7.60488	2.36606	10.4136	4.11123	4.45462	5.01693	10.2683	11.9169	7.48941	13.4533	5.81629	3.80067	5.03012	2.24181	2.94881	2.70401	4.35331	3.66619	1.02498	4.19913	2.70299	0	1.958
BT_t01	486.539	533.765	845.887	476.529	764.062	740.91	429.761	282.479	343.247	591.917	387.192	247.799	458.712	659.454	332.628	249.868	272.859	402.352	297.187	252.521	409.135	481.761	398.898
BT_0122	103.322	179.556	170.482	157.72	229.749	145.805	110.723	127.269	79.8675	77.4048	150.223	10.5621	66.3197	163.332	217.722	157.298	34.1907	54.6907	24.7094	21.0332	38.3729	24.8297	27.1673
BT_0123	154.489	212.805	160.95	189.272	227.177	167.073	130.701	146.984	125.721	99.9101	113.333	23.6646	101.077	138.95	179.383	186.55	103.494	130.738	99.7909	88.6572	108.12	139.207	76.0296
BT_0124	88.5084	115.616	87.436	100.396	80.0558	67.8691	84.7668	92.5434	79.3564	66.4399	53.9706	9.36456	45.7963	31.1721	60.802	81.3229	39.7214	60.4153	47.064	31.7609	37.9979	26.0161	33.5088
BT_0125	105.643	133.805	105.377	117.045	93.0712	78.8983	95.7531	102.731	88.197	69.602	53.5987	10.2188	43.5587	32.1599	69.8337	88.4806	36.5	58.385	42.7157	32.8602	41.1824	24.8966	30.4783
BT_0126	28.2321	26.7691	33.3261	31.8818	26.6536	29.25	17.6625	18.9928	19.9409	18.2345	18.3482	4.51304	14.8741	16.9874	16.7835	23.0385	12.2418	10.9645	9.73679	9.41721	7.67662	5.00222	7.82348
BT_0127	13.1943	7.74737	9.34593	11.495	7.75023	10.3491	3.0861	5.32509	6.04294	4.14628	4.43518	1.09036	5.22252	3.88182	4.89098	6.84477	2.56152	2.54276	2.56246	2.03073	1.6986	3.72155	1.86171
BT_0128	5.90855	2.86512	4.7775	4.53369	6.515	3.50808	1.78166	2.9915	2.37563	3.27736	4.88998	0	5.10576	5.11991	14.9071	11.7321	1.68334	4.58009	1.3872	2.27322	0.609698	0	0.794978
BT_0129	2.75261	4.07551	4.05153	3.52985	3.75573	3.15459	3.4108	2.70838	3.08513	2.69067	3.88554	1.18771	3.55665	4.01232	9.9739	9.18207	2.61481	3.84565	2.21303	2.38587	2.45727	0	2.581
BT_0130	1.67755	2.34866	1.75204	2.51914	1.75924	1.71535	0.958298	1.33556	0.77441	1.60253	1.39964	0.314394	2.08047	1.76171	2.1236	3.05254	1.18321	2.0529	0.678298	1.52836	1.1925	0	0.777442
BT_0131	34.1527	15.7123	38.4105	19.4766	13.1823	14.9056	17.0673	30.1475	26.6855	30.0559	17.1378	12.3736	66.4347	37.5466	44.7257	55.144	61.1003	29.3803	20.9117	16.2835	20.0769	15.8764	22.8916
BT_0132	10.4936	10.808	11.5014	12.3231	9.92514	12.484	4.37184	4.88117	6.13957	5.40637	4.57434	2.32018	6.39488	7.97666	9.14896	8.32288	3.97005	3.30547	2.93193	2.16792	3.01729	0	2.29496
BT_0133	108.283	127.759	100.111	103.915	134.073	104.056	154.536	124.575	130.324	98.1707	160.737	18.6103	77.2159	78.6547	113.435	106.593	54.5115	56.2406	34.3443	37.9281	44.9202	25.7229	45.2594
BT_0134	34.9547	21.8024	30.5294	25.374	29.907	26.4565	17.2167	21.6233	17.9373	13.6215	34.9473	2.3383	20.9261	13.7924	22.6852	26.1703	12.681	12.4924	6.48623	8.26704	3.80108	7.98098	4.13016
BT_0135	106.352	115.211	130.49	120.397	115.652	93.4764	53.2935	47.1902	57.139	65.4111	97.2421	21.9522	92.0261	89.8655	96.9577	90.2251	59.027	54.7497	42.5899	26.9324	38.5254	39.7928	31.193
BT_0136	21.3135	9.62147	27.3036	12.224	8.50142	13.5653	15.6209	20.6489	15.847	13.3481	10.7228	5.17549	11.1702	8.73553	8.77956	9.19701	9.30246	6.42804	9.70586	13.1604	7.55026	5.70707	8.46644
BT_0137	14.8662	8.79854	14.5243	12.7862	7.77577	13.5035	8.30471	10.0505	11.221	9.88255	7.23948	1.13221	4.19176	4.24267	5.69011	6.33265	3.68346	3.39999	2.87379	4.12065	3.1577	4.24326	2.0312
BT_0138	62.0041	58.3141	72.4372	56.4921	61.9107	58.6915	46.5385	56.5606	48.3827	40.6068	43.0854	26.3267	41.8032	55.2589	37.6308	38.2107	43.1546	38.2382	36.2045	43.1557	26.2037	50.5578	40.2844
BT_0139	2.80025	2.15031	1.84712	3.42603	1.20305	0.962551	1.37768	0.804589	1.34711	0.422372	0.461123	0.24859	1.53535	0.733149	1.9968	4.07821	1.05759	0.147566	0	0.219722	0	0	0
BT_0140	12.34	11.126	16.1745	15.2518	10.6949	16.1611	8.65404	8.69659	8.67114	8.35872	6.25548	2.53118	6.72285	8.52162	7.54974	9.41319	6.11706	3.19	4.95689	4.1303	3.17565	1.39558	2.79256
BT_0141	12.3907	10.628	11.8317	13.5623	9.32051	13.8052	7.39482	9.18618	9.00666	8.43385	7.11083	2.9488	8.30403	7.95745	7.77875	9.97138	6.07962	3.98224	4.851	5.40819	3.91468	0.293553	3.58517
BT_0142	14.0465	14.1915	12.55	16.1068	11.4771	14.7902	7.3858	6.06576	9.71131	6.86645	5.69956	2.12862	8.08411	9.22561	6.69057	10.0084	6.45122	3.24134	4.79213	4.25367	3.33486	5.15942	2.59372
BT_0143	27.8072	21.7805	27.2713	23.5567	22.6535	26.0356	19.2563	21.5951	25.3777	19.9426	15.7935	13.7867	33.6711	28.4072	26.0869	22.7361	27.0405	14.709	15.3748	15.3145	13.25	36.352	21.73
BT_0144	9.05343	7.85992	5.77643	12.6363	10.7493	6.25488	1.23097	1.79726	3.00914	3.45943	2.26609	2.22117	4.2462	3.6029	5.06861	5.94924	2.54414	0.988883	1.19803	1.96323	1.05311	28.7453	0.915429
BT_0145	10.0493	7.17824	5.40853	11.7464	6.46638	9.06631	1.57974	1.85343	2.70822	1.72972	1.6618	1.11984	2.24559	2.94237	2.93642	4.0901	2.19887	0.543885	0.658918	1.16976	0.965355	1.21615	0.587401
BT_0146	14.3253	12.2541	8.39144	16.4988	9.94583	10.5393	2.79463	3.14521	3.98507	2.97494	3.62463	2.10111	7.90976	9.41889	12.6578	14.7726	5.98217	4.86423	2.71986	2.32139	3.38704	11.7133	2.16487
BT_0147	375.47	433.605	241.166	460.067	554.849	191.653	167.719	123.337	126.794	147.183	234.334	227.948	1981.1	1075.3	1985.38	2476.93	1534.39	1056.46	596.621	564.92	669.254	187.95	513.785
BT_0148	66.3216	153.78	56.2262	133.822	185.66	89.9197	41.0549	29.3273	37.4253	39.6467	109.969	24.4613	166.959	226.69	282.529	323.827	114.318	142.844	67.8992	53.4364	79.0154	91.4657	64.9146
BT_0149	106.74	177.519	69.9922	170.278	154.648	107.72	75.1738	44.1414	70.3746	44.4424	96.3305	5.89759	76.9453	78.0767	185.781	157.688	47.6076	87.8135	34.9908	30.1179	38.8361	28.703	28.8974
BT_0150	55.702	50.7242	60.8365	56.2681	45.0445	32.6259	38.2783	37.8258	38.3561	32.1557	37.8262	7.81822	24.77	23.5347	44.9244	35.8335	19.0041	21.1884	11.5165	11.5331	13.1912	7.51467	14.7554
BT_0151	73.0768	44.8306	76.6871	51.9811	50.3932	41.4156	25.4937	27.4392	28.1821	24.55	31.397	4.12832	25.4108	17.0455	25.1935	30.6052	13.3173	11.3778	14.3144	10.9467	11.1848	76.3238	7.77799
BT_0152	139.794	105.877	134.297	104.964	107.773	103.646	57.2873	73.5668	71.602	61.8262	88.0288	6.26484	49.0114	37.1376	71.7092	70.8426	28.0881	35.3293	24.3293	19.3806	19.6041	45.5276	13.1681
BT_0153	300.636	237.894	456.591	251.79	289.658	383.95	266.743	213.153	235.599	245.395	240.927	45.8326	141.73	249.871	189.742	168.205	82.0399	102.916	87.6677	72.4782	84.9777	64.1394	62.5219
BT_0154	509.239	326.547	580.94	345.315	313.853	304.212	274.288	234.37	286.166	348.91	451.153	53.1604	245.024	220.743	288.954	244.63	149.651	142.24	95.1967	79.7143	95.4686	98.646	91.7798
BT_0155	16.1639	10.0113	26.6389	13.1652	10.3171	9.68155	25.8926	26.6283	16.7447	22.5155	15.5062	3.84338	8.90161	7.72195	10.3929	14.2751	6.72125	24.5258	18.7866	23.4609	16.1724	23.4348	22.968
BT_0156	152.728	117.503	226.13	129.662	111.479	163.72	146.037	118.821	140.013	146.282	113.263	37.7273	58.4381	94.3765	72.5468	64.5162	52.932	55.3565	49.4636	52.4987	59.8083	50.8471	50.2347
BT_0157	483.186	381.004	382.132	462.183	433.609	308.197	174.653	130.223	135.151	186.353	200.658	176.239	1098.07	800.777	846.182	924.031	1069.77	443.593	424.718	418.208	374.166	273.973	312.903
BT_0158	124.112	146.806	117.971	109.201	158.807	99.8854	159.301	117.529	128.508	139.903	277.829	10.6894	33.4989	81.2243	93.176	82.193	26.6039	29.9137	15.6978	16.3555	18.7392	15.023	18.7326
BT_0159	73.7403	69.7109	78.7709	66.1188	65.686	48.5142	44.2164	46.1892	42.7794	52.4264	88.1438	1.61626	19.792	29.987	64.2157	54.2114	12.0213	19.2758	4.75508	4.67532	6.68782	0	7.38792
BT_0160	26.0489	18.4733	19.7196	19.2803	14.895	8.51148	12.0932	14.4354	21.2092	14.3626	22.4265	3.24368	42.8427	17.3933	36.3905	41.7613	36.6707	27.1318	11.4515	9.12226	7.27012	0	12.3962
BT_0161	92.7976	95.9227	121.53	105.403	85.7455	66.0392	111.045	88.1261	96.3461	106.439	106.344	5.56284	24.1882	34.0989	50.2191	49.6655	17.5267	22.4676	13.8844	10.8942	20.4793	4.34339	11.9578
BT_0162	65.3744	87.8199	63.9107	78.6435	83.8036	42.5823	202.229	207.181	175.297	189.812	243.849	7.6333	44.8351	41.6967	64.3639	65.1136	39.1182	32.2438	25.9561	22.9296	22.2394	15.4182	25.6237
BT_0163	320.145	298.199	420.154	311.191	253.569	311.839	482.442	529.455	568.254	478.606	616.86	143.646	271.994	283.658	140.677	175.484	310.986	160.273	284.001	303.612	170.38	179.826	185.328
BT_0164	362.102	370.272	499.222	359.045	275.305	301.637	662.869	712.508	784.762	684.224	755.015	138.246	265.885	247.179	157.551	183.423	306.326	168.845	258.497	227.955	171.23	209.216	197.343
BT_0165	155.881	125.71	286.408	135.712	133.188	177.914	168.172	143.682	184.074	160.838	111.038	123.486	79.7686	103.516	53.8241	56.1931	73.8276	48.4897	68.8422	94.1985	72.6177	97.8365	81.5347
BT_0166	240.003	179.082	434.281	194.657	164.163	257.482	333.147	433.861	407.803	512.442	239.986	199.995	86.3368	142.78	91.4018	75.1941	67.1052	72.7325	75.138	71.5207	90.2451	45.7691	119.754
BT_0167	252.374	134.393	443.942	142.741	87.5537	161.297	449.806	843.348	523.616	658.118	420.43	225.896	106.5	73.6523	86.7603	86.2722	97.578	97.2576	92.2486	103.009	84.6778	27.1212	148.773
BT_0168	112.045	53.6847	167.906	51.6645	36.9877	65.3204	175.825	363.099	227.28	323.526	183.848	103.046	67.5293	32.282	49.3318	52.3942	46.456	67.0067	41.9731	40.8156	60.8174	11.9183	112.076
BT_0169	341.607	238.831	353.446	267.347	182.492	254.367	182.972	234.466	232.9	203.91	187.242	10.2035	80.5962	60.3998	122.851	116.434	56.3687	52.7095	33.807	30.7062	30.639	40.6304	27.3341
BT_0170	19.5493	5.79379	16.4237	9.87161	8.98717	4.71932	5.22117	8.20953	10.3535	17.649	5.91488	6.52234	60.3188	14.5337	36.25	36.395	45.6544	21.9398	8.99033	12.1704	10.308	0	25.3877
BT_0171	0.74035	0.418978	1.29902	0.32019	0.332384	0.492316	1.10729	1.73795	1.08273	1.41449	1.51955	0.299702	0.558249	0.530334	0.765976	0.80273	0.425014	1.00814	0.862136	0.441498	0.189462	0	0.247038
BT_0172	4.32095	5.09439	3.73061	3.8413	4.8008	4.67487	3.94935	4.97992	5.26599	4.95328	22.2317	1.29568	4.00123	2.67488	8.397	4.98868	3.6042	5.5762	6.28968	1.71783	0.614317	0	1.068
BT_0173	3908.46	6777.24	2956.25	6168.56	5895.8	4623.81	3661.78	2663.38	3357.73	2892.34	3959.11	124.593	1681.32	1884.19	3993.72	3933.07	1110.37	1986.3	599.342	476.944	707.43	371.34	606.26
BT_0174	2499.43	5469.77	2321.95	4962.18	5055.55	3780.64	2200.8	1370.59	1871.81	1575.59	2760.5	124.07	1177.99	1712.93	2825.58	2732.15	756.388	1375.47	486.276	406.831	601.936	272.126	415.247
BT_0175	0.281662	0.166039	0.353004	0.406048	1.05378	0.334462	0	0	0.312059	0.179378	0.117501	0.633445	2.98081	3.17589	2.54407	3.39327	1.14015	0.752039	1.70831	0.279942	0.600665	0	0.261067
BT_0176	13.9189	15.6082	15.203	14.3767	28.7218	20.314	9.88549	9.5514	7.7536	9.50813	15.376	3.41011	15.0441	20.2691	12.7381	17.477	10.3014	11.6785	9.90399	9.96972	11.4421	17.7573	6.91907
BT_0177	3301.74	2783.24	3279.57	2457.6	2993.44	4369.97	2385.68	2957.22	2696.59	2536.72	3690.88	489.12	743.18	776.194	860.515	890.588	681.989	928.918	526.586	630.3	719.365	437.906	524.655
BT_0178	843.431	679.664	653.999	674.288	687.71	761.057	468.323	551.656	562.94	432.562	596.94	33.1254	162.581	279.364	326.122	314.387	109.021	174.322	87.6868	71.8467	115.843	79.5174	84.4308
BT_0179	482.398	389.002	350.105	398.69	401.344	663.331	307.892	351.701	345.114	247.613	334.481	15.5739	97.2711	217.797	212.459	206.767	52.8204	93.289	40.0151	32.7866	55.8499	31.5716	29.6423
BT_0180	324.923	273.315	248.302	248.993	267.762	315.311	345.973	358.607	367.24	267.751	341.081	13.5835	71.141	134.306	184.78	163.439	43.3532	77.945	25.5798	24.8372	41.9613	27.1377	30.7423
BT_0181	161.35	142.617	126.446	122.172	137.928	180.534	186.251	185.701	186.837	130.524	154.343	8.7653	34.2048	80.2006	72.5927	70.7894	19.5899	38.1989	13.1454	12.6604	17.8398	0.851304	11.1019
BT_0182	38.0979	42.7495	38.4379	37.6134	45.4773	44.3372	43.9546	57.5172	46.8948	36.3006	29.3014	6.86437	30.7693	42.8306	55.4398	47.404	17.1594	43.6441	19.1813	13.0847	13.0183	23.3821	10.2255
BT_0183	254.865	154.946	284.458	154.623	97.5683	128.241	236.756	298.785	282.612	295.299	213.237	19.9474	58.4493	42.4878	89.0486	82.6456	39.3188	54.9289	30.2846	21.304	25.5704	19.4899	30.6006
BT_0184	450.755	310.332	595.155	316.459	229.651	383.722	613.453	522.319	564.023	588.825	500.674	126.612	182.647	149.975	175.135	171.089	160.102	128.015	111.952	106.038	135.806	146.292	124.21
BT_0185	70.3451	44.0461	65.7647	51.1163	56.9042	49.8181	38.6246	52.0689	44.2343	41.4094	67.2575	11.117	72.8109	64.8162	74.466	76.0145	57.0906	30.9652	34.5932	51.3974	28.3814	45.9704	22.9086
BT_0186	432.419	474.621	450.867	470.268	460.064	474.615	418.424	402.225	395.248	347.343	460.801	74.7479	330.143	446.55	463	463.551	264.437	223.149	178.723	158.98	173.393	184.883	138.77
BT_0187	103.016	61.4752	80.5751	83.6826	70.057	67.1201	35.8971	44.5348	32.0889	37.406	33.0078	34.0241	227.746	142.307	160.365	184.577	215.965	69.1236	70.2659	63.8447	56.5903	55.0631	57.5902
BT_0188	47.8615	41.1505	73.9728	41.7941	33.5222	37.29	48.2174	50.1747	55.1226	51.8054	41.3533	9.57259	33.409	24.0911	43.9603	33.4737	24.7136	26.5178	15.8337	12.2214	12.5064	14.4002	28.4056
BT_0189	10.7427	6.83394	16.0789	7.72945	6.6241	8.94788	10.1864	11.8137	10.0182	11.665	5.12633	13.1662	4.60072	4.3828	5.56868	6.63394	5.97253	9.28585	7.59363	8.18063	8.15843	10.9008	7.9514
BT_0190	7.97838	4.5241	8.48965	5.03002	3.59682	6.91523	5.30941	6.7415	8.15379	6.22818	4.16273	6.00171	2.55453	2.90243	2.49074	2.87056	2.65948	4.24866	2.41278	2.93244	5.2316	0	3.68726
BT_0191	3.60576	2.05313	2.29377	2.36278	1.33787	1.71916	2.1449	2.08777	3.40473	1.93102	2.83749	0.829349	1.4093	0.760958	1.31216	1.60431	0.965019	2.57095	0.894652	0.65159	1.74763	5.13718	0.987441
BT_0192	5.02355	3.36571	3.9713	3.55137	2.60232	4.86398	3.07038	3.21713	3.21097	2.43637	2.70825	0.84733	1.74444	2.03762	1.38027	2.42226	1.62112	2.47623	1.68747	1.55547	1.73058	0	1.6655
BT_0193	5.64761	4.49831	4.43056	3.86885	2.55136	5.17051	3.94935	3.29498	5.08687	3.7889	2.48191	0.290868	1.53983	2.0588	1.96469	2.14243	1.80859	3.45324	1.56885	0.642725	1.37908	0	1.19878
BT_0194	3.87784	2.00023	1.93502	1.86345	1.7952	2.17448	1.9467	2.89128	2.80455	2.40102	2.24683	0.605631	1.13997	1.07168	1.63631	1.62214	0.951351	1.43804	1.04531	0.5353	0	0	0.499207
BT_0195	9.04135	6.46308	8.3662	6.30389	5.08689	7.77624	8.13566	8.534	10.6022	7.82985	5.86917	5.55848	4.31752	4.62373	4.42321	4.34232	3.59148	5.7531	5.22742	5.54286	5.40599	0	5.52157
BT_0196	1.49613	0.89861	1.02599	0.701992	0.633677	1.27379	0.897179	1.73372	1.079	0.647199	0.741904	0	0.336088	0.05617	0.243384	0.35071	0.186986	0.0565286	0	0.336679	0	0	0.313978
BT_0197	40.0524	17.6521	58.7752	22.6803	21.2097	19.6413	33.53	48.5227	35.2821	57.1498	28.87	2.77924	28.3573	19.6718	36.9208	32.0664	12.1737	29.1885	7.84113	6.99156	13.7853	15.3235	13.3927
BT_0198	5.78849	3.84767	6.45414	4.35942	4.96944	3.55531	3.47045	7.43706	3.81473	4.00422	1.84856	0.134669	1.80213	1.07236	1.59801	1.91623	0.572933	0.959294	0.0726367	0.178546	0	0	0.333014
BT_0199	99.0798	89.3879	130.956	91.6671	111.269	86.2667	94.0619	119.403	89.1365	84.3131	105.912	34.1539	60.8828	60.5903	52.831	56.2139	54.094	35.441	49.4992	79.041	43.5116	92.3977	50.0723
BT_0200	10.3094	33.11	11.9139	22.1003	35.0186	22.2582	8.67744	9.86754	7.78773	8.61203	33.4567	3.91442	22.0068	30.815	40.6224	36.4941	15.1753	21.8065	11.6935	12.9079	10.5645	15.5873	6.32903
BT_0201	15.777	45.0658	14.8114	27.536	37.5924	21.2956	17.9516	12.5405	17.5778	12.5314	49.2518	7.37543	34.5014	41.5636	57.1324	53.5908	21.1033	39.8173	18.6002	16.2092	20.0362	28.5753	16.7594
BT_0202	8.91254	27.5831	8.37749	18.0089	26.0519	12.9688	10.7213	7.12884	10.8658	7.67655	30.491	1.84831	22.1064	23.6213	36.1265	40.0995	12.8234	25.9665	9.17169	8.82181	6.77696	5.88798	6.19564
BT_0203	11.3904	42.6489	11.2679	25.8003	43.3851	24.8037	16.6189	9.64112	12.6945	7.8137	26.1839	2.73648	29.1076	46.6072	44.2113	49.2448	15.1495	28.224	16.1128	10.3803	9.08206	6.81043	6.39092
BT_0204	7.23209	19.1189	8.31637	11.2857	18.0298	8.76487	6.41188	5.29135	7.18653	6.97991	11.757	0.50303	11.4657	14.9838	24.519	28.6307	3.37473	14.9302	4.06979	2.66769	2.86199	0	2.07318
BT_0205	108.96	106.159	128.467	101.052	91.2344	62.5944	64.1123	62.3237	64.1434	55.3725	94.6569	6.92646	61.5445	53.9762	118.811	118.715	39.4283	62.03	29.7437	19.367	25.009	10.8734	21.9589
BT_0206	0.245485	0.308468	0.421014	0.29336	0.342764	0.245477	0.579721	0.581912	0.279135	0.320905	0.307227	0.566614	1.42289	3.57352	22.7884	8.08431	0.870091	6.36473	1.97474	0.539338	2.56247	6.59522	1.22151
BT_0207	0.0990218	0.284569	0.155129	0.133829	0.176815	0.117584	0.138844	0.202719	0.287984	0.236485	0.216872	0	0.957883	1.92108	16.9529	6.3748	0.464604	4.95729	1.26121	0.221439	1.10865	0	0.481852
BT_0208	0.0844986	0	0.158852	0.137041	0.129328	0.0501693	0.473922	0.115324	0.140426	0.16144	0	0	0.670682	0.336271	9.52291	4.10373	0.233213	2.53813	0.307495	0	0.540599	0	0
BT_0209	0.194697	0.154945	0.0976049	0.126305	0.139062	0.138717	0.145598	0.132862	0.25885	0.260387	0.219299	0.13136	0.92721	0.736077	8.96872	4.31	0.408391	2.61221	0.850217	0.348315	0.62281	2.0923	0.32483
BT_0210	0.47618	0.272451	0.509028	0.363424	0.328678	0.415768	0.44512	0.649894	0.581877	0.615435	0.280444	0.141738	1.38953	1.14258	16.0598	7.65594	0.896775	3.47766	1.27415	0.334075	1.07522	1.31693	1.2462
BT_0211	0.613606	0.54258	0.985315	0.51831	0.547833	0.796941	0.394337	1.07299	0.605469	0.549531	0.359969	0.129372	1.94051	2.32744	15.2571	7.90485	0.889103	4.49261	1.46537	0.743266	2.20819	1.2879	1.43962
BT_0212	2.0032	1.38485	2.46494	1.14201	1.26355	1.9246	1.60017	2.46058	1.60401	1.4961	0.866063	0.798632	2.54758	2.06546	13.2562	7.77472	1.44753	3.2456	1.52422	0.542991	1.98064	0.244628	1.4685
BT_0213	0.885372	0.865297	1.28483	0.55421	0.665657	0.664006	1.13253	1.08117	1.3165	0.890295	0.583185	0	1.52568	0.834496	11.0772	5.68404	0.874549	3.73255	0.678298	0.555768	1.1925	0	0.777442
BT_0214	1.0363	0.634396	1.4986	0.689515	0.488029	0.567954	0.298064	1.41436	0.662389	0.456906	0.299295	0	0.949078	1.42757	7.06928	4.50168	0.35202	1.27705	0.29009	0	2.54999	0	1.1083
BT_0215	277.871	264.046	505.327	241.403	445.502	412.686	619.081	915.014	411.999	620.303	404.996	188.372	262.146	282.538	199.235	173.786	233.278	253.103	224.493	295.202	248.94	163.117	310.295
BT_0216	419.624	363.02	521.323	317.173	458.94	236.466	425.009	903.415	291.629	442.752	578.349	56.0193	526.414	221.723	597.071	675.96	340.691	489.439	408.706	427.84	197.738	196.665	198.083
BT_0217	485.489	464.086	612.41	456.94	465	584.36	353.319	318.347	375.379	294.688	443.996	89.9823	365.872	407.666	384.303	358.952	235.023	178.174	137.914	119.769	154.111	87.2481	140.099
BT_0218	27.1486	16.1969	30.2331	18.1248	20.2752	17.2841	9.47844	19.6423	12.0948	12.6548	14.8392	22.896	140.275	91.9321	86.4163	77.9494	134.15	58.7864	74.394	50.2271	54.4086	107.649	55.7083
BT_0219	3.04195	1.79323	1.74737	1.50745	1.16395	1.35457	0.947844	0.51896	0.842558	1.2108	1.90351	0.855151	18.4857	7.31389	6.08842	8.15975	13.8529	6.09152	6.4574	7.18052	5.67629	39.16	4.93416
BT_0220	0	0	0	0	0	0.242755	0	0	0.339741	0	0	0	0.202827	0	0.503591	0	0	0	0.74394	0	0	0	0
BT_0221	44.0902	29.4334	56.1277	34.8802	30.4844	56.9063	49.3669	94.7307	59.28	60.3094	52.12	6.00642	20.33	21.3772	19.7372	17.5193	17.9241	16.4979	15.4846	22.0455	11.5843	24.7284	12.4193
BT_0222	67.8213	56.5626	58.1528	52.4523	38.7605	46.6927	100.674	128.88	111.479	122.921	95.5004	3.87568	22.7973	21.2382	41.1281	33.3188	18.9434	25.0102	11.7334	10.4978	9.9584	16.9265	10.8205
BT_0223	73.2504	52.448	59.8274	50.0704	39.3022	35.6398	88.7321	129.777	101.308	99.1704	110.283	7.21881	37.1815	27.5131	58.7959	52.0558	30.5297	33.9516	24.7594	19.4687	16.1478	7.3706	19.8343
BT_0224	6.38434	6.06044	5.88341	5.48164	5.6521	4.12503	9.47844	12.1731	10.454	8.25138	13.7476	0.950168	5.30957	8.40677	10.6388	11.6644	3.10951	5.64029	3.41661	1.39971	3.00333	0	2.08854
BT_0225	8.89796	8.43405	7.30077	7.05969	7.11955	7.5254	13.7629	11.6198	7.1277	7.21588	16.5035	2.15947	5.58902	5.47714	8.43642	9.25437	3.53353	5.64029	4.19312	2.29044	4.91453	26.657	4.272
BT_0226	2.64639	1.84742	1.48378	1.65654	1.42118	1.65393	1.43218	2.94647	1.04162	2.26194	5.22944	0.234932	2.41832	1.66288	4.46038	4.01144	1.07637	2.23132	0	0.830598	1.33665	0	0.387297
BT_0227	22.3921	19.053	31.0139	18.5332	15.8272	11.2523	24.9373	26.607	20.8633	38.7456	38.2969	9.77315	34.612	17.2939	35.9061	37.3563	14.9923	27.1943	9.66414	5.75881	11.1981	0	13.2585
BT_0228	0.130861	0.132244	0.257724	0.1617	0.171674	0.133193	0.24465	0.357199	0.0310678	0.0714337	0.0935848	0	0.129833	0.260387	0.184204	0.168913	0.0206383	0	0.0680299	0.0557407	0	0	0.103965
BT_0229	0.259426	0.426022	0.743167	0.440776	0.264706	0.308057	0.277147	0.758713	0.492724	0.354035	0.139146	0	0.330929	0.368718	0.593413	0.627866	0.163658	0.296858	0	0	0.474209	0	0
BT_0230	0.251817	0.371115	0.596133	0.332771	0.570983	0.531595	0.523093	0.420056	0.464988	0.320742	0.560269	0	0.36088	0.445392	1.24064	0.821632	0.339781	0.0560294	0	0	0	0	0
BT_0231	0.613297	0.994228	1.9216	0.773619	1.35585	0.242755	0.573293	1.67406	0.679483	0.390581	2.30264	0.689638	2.02827	0.406779	4.02873	4.27152	1.69268	1.43282	0	0	0.65395	0	0.568452
BT_0232	1.23777	1.44474	1.61334	1.39182	0.909335	0.470337	0.64794	1.08117	1.39878	1.32431	2.10675	0.334043	2.40699	1.28072	4.3297	4.86498	1.31182	2.67694	1.62156	0.738129	0	0	0.413016
BT_0233	7.62521	8.12106	6.54096	7.10855	6.50096	4.22549	3.10457	3.46898	3.94245	2.97844	8.39786	0.571625	4.30384	3.84374	8.3483	6.43043	4.26518	3.46109	2.71319	1.81888	2.16818	0	1.88471
BT_0234	8.91634	5.79828	8.51887	7.21952	6.32359	5.8399	3.3638	3.92903	4.38556	3.89595	6.00478	0.269764	2.77688	2.30722	6.05739	4.42557	2.64848	2.40202	1.30952	0.71531	1.53482	13.4275	1.00062
BT_0235	2.89902	4.44133	3.25308	5.17549	4.67781	2.52181	1.00834	1.24219	1.12042	1.93213	2.53127	0.341151	1.60536	5.29895	6.64312	6.85309	0.818727	2.56513	0.613355	0.402045	0.215664	4.98104	0.562405
BT_0236	255.407	378.041	143.734	345.251	358.008	250.619	226.726	159.943	219.059	191.175	261.629	9.64079	95.0603	160.849	243.678	245.583	53.9019	117.356	38.5607	27.445	48.6776	38.639	42.5199
BT_0237	474.067	638.885	306.931	593.156	541.597	563.583	357.62	236.738	373.704	301.482	487.867	28.0136	143.297	238.47	327.972	331.557	111.56	162.827	78.1992	69.3943	91.1095	68.2511	71.9059
BT_0238	168.285	166.576	148.785	168.808	143.881	123.924	62.8089	66.3601	66.3895	71.306	120.938	13.6	59.5432	70.9208	96.6774	92.3426	42.6864	57.9795	31.7869	25.4984	38.6886	46.3602	31.5073
BT_0239	106.054	49.268	114.762	65.3882	71.1038	66.6535	61.5131	110.853	69.64	109.516	89.7371	27.2252	72.5774	49.2054	65.9499	60.3582	41.7499	49.8303	25.6037	31.9306	27.8022	54.2055	36.5387
BT_0240	28.8379	19.2542	27.2356	17.4288	16.9563	22.4861	16.5265	28.9494	18.4355	21.7323	21.4213	1.97343	10.5761	11.7695	13.7166	11.7949	5.04697	9.54511	5.20377	4.84515	3.18815	2.91044	3.19305
BT_0241	995.368	746.01	797.61	634.993	759.598	651.3	461.889	528.825	634.387	570.401	860.919	224.477	1849.94	779.663	1529.91	1337.48	1441.48	1039.25	803.211	647.192	519.482	518.764	618.147
BT_0242	1695.95	807.868	1306.58	869.565	1492.39	1546.16	516.843	595.77	563.56	498.028	739.857	328.077	1899.42	1884.23	1249.5	1424.51	1326.85	1051.49	1540.96	1829.48	825.688	928.404	548.388
BT_0243	175.335	115.934	209.961	109.087	108.523	126.023	133.162	170.605	156.148	156.702	139.718	36.7157	115.775	100.242	99.2677	101.037	99.2676	74.8565	58.9923	52.1697	50.5342	53.0523	58.357
BT_0244	51.7022	36.445	47.2365	39.2062	52.0722	49.1948	41.0846	36.8374	34.652	34.1463	37.0128	9.33078	34.6499	38.7074	30.7734	27.9784	24.932	23.4945	24.2235	33.5327	19.2515	59.2034	22.3128
BT_0245	56.2734	40.3828	58.6338	47.8424	46.0298	57.1773	30.4948	31.3912	32.2687	25.4585	34.3662	3.4027	24.6765	26.62	31.7294	33.4724	14.6521	14.5112	12.6057	10.3286	10.1044	4.27881	8.74642
BT_0246	131.016	81.3348	82.0803	91.7718	56.8177	59.1585	51.0471	52.6075	69.4732	49.3036	63.5728	2.52808	30.1936	21.9138	55.9841	55.2374	16.0072	17.4864	6.52143	4.85761	6.04526	0.875377	5.4361
BT_0247	102.252	57.6643	63.6231	60.0709	40.0715	35.9503	34.3778	42.3055	47.9123	46.55	44.2181	1.77233	30.2328	13.0675	49.3415	42.6494	13.7753	13.0194	5.25769	4.30792	7.56278	1.76436	5.11312
BT_0248	161.119	112.143	139.977	129.383	98.2129	120.318	103.287	112.441	116.347	95.7245	107.399	13.3303	61.9888	64.9794	100.831	109.049	38.7682	44.1934	26.0467	20.2299	24.3269	31.0476	16.5854
BT_0249	377.675	303.947	398.185	311.598	249.546	245.263	406.77	436.777	441.293	409.822	402.731	41.337	243.15	207.795	290.858	293.108	172.888	158.106	94.3939	86.3822	113.418	92.7667	94.1402
BT_0250	489.116	418.553	650.224	431.618	371.512	579.692	579.492	549.097	534.392	503.27	495.974	45.6336	163.028	227.379	194.862	203.753	114.797	119.224	89.9734	87.0238	104.544	171.024	86.9247
BT_0251	340.993	260.217	483.153	281.542	219.596	255.135	276.04	249.575	302.54	319.202	276.572	57.0675	112.265	123.254	137.355	134.553	88.4141	82.3869	72.3482	64.7649	84.0326	48.0575	80.8623
BT_0252	114.433	159.262	132.222	153.503	174.867	153.563	138.122	118.085	106.982	95.5975	130.965	12.471	48.4059	98.7796	106.11	91.4507	37.2769	45.5424	30.0953	30.8569	33.4999	34.4144	29.7137
BT_0253	65.8011	66.8088	106.634	71.5335	71.3136	83.5799	75.7939	89.6217	78.6537	84.4984	48.9941	17.285	33.0882	49.278	42.7374	42.2861	21.2373	29.8816	30.9131	28.6792	29.9055	21.1317	21.1214
BT_0254	123.115	106.879	156.013	101.666	88.78	100.169	162.858	150.562	153.282	170.058	179.598	12.9443	34.4656	47.0698	55.8589	47.6717	27.3321	28.8145	21.2424	17.2225	22.982	46.3351	23.723
BT_0255	186.235	82.4884	148.05	118.404	136.742	143.685	171.56	162.838	227.21	233.765	221.442	92.9264	239.266	112.651	85.1338	67.1867	208.772	126.568	169.737	186.442	110.282	99.8864	190.318
BT_0256	142.293	84.3746	181.181	93.2138	78.4506	81.2175	134.576	158.136	176.659	184.362	157.728	50.825	118.635	55.1992	76.8784	72.252	122.107	61.5377	80.9351	81.2889	51.2549	141.349	85.4502
BT_0257	173.388	109.987	210.794	124.071	98.0279	127.521	128.608	145.604	139.183	140.109	145.59	6.69325	34.2162	40.5707	51.1106	48.224	20.2182	22.4276	15.1531	10.9757	18.122	11.5728	11.7964
BT_0258	3481.87	2694.53	3357.49	2929.77	2082.29	3174.86	2266.01	2231.6	2959.61	2205.66	2432.57	214.045	895.383	753.723	877.691	993.322	971.634	705.249	573.983	544.287	578.742	647.966	465.71
BT_0259	51.4248	78.2397	46.3823	69.0959	84.1123	53.5969	59.3307	39.3511	48.8009	44.7349	84.8226	21.8684	112.362	78.7413	106.598	107.256	88.7634	63.4533	44.7159	34.6188	40.5449	16.2463	35.9166
BT_0260	317.281	410.261	436.285	354.011	456.282	324.446	324.957	311.376	370.384	305.776	446.64	703.535	1414.96	1043.17	749.934	588.709	1469.85	768.162	861.652	824.891	634.692	724.299	1214.87
BT_0261	58.8674	71.8535	72.8954	75.8294	94.5529	78.7658	27.3822	38.4415	30.6598	50.8536	67.5043	32.3057	141.821	121.898	88.8111	96.8672	110.543	73.3238	76.3613	81.8831	68.4758	361.331	67.3553
BT_0262	0.17936	0.105733	0.22479	0.064642	0.122007	0.0709943	0.223548	0.571182	0.0993583	0.342679	0	0.60506	0.118635	0.118964	0.220915	0.13505	0	0.239446	0	0	0.382499	0	0.166245
BT_0263	1.07642	0.452114	1.48397	0.727394	0.549162	0.894739	1.0062	1.65274	1.34165	1.90232	0.4715	0.817023	1.28156	0.910288	1.0275	0.911806	0.920969	0.916099	0.685499	1.0431	1.03299	3.25339	0.748281
BT_0264	1.23922	0.730516	2.534	0.893235	0.998241	0.877748	1.50387	2.46276	2.24008	1.61994	1.11555	0.513384	1.33734	1.55734	1.47277	1.69427	0.840047	0.91425	0.395577	0.194471	0.417272	0	0.42317
BT_0265	0.641437	0.453751	0.643125	0.471599	0.602133	0.21327	0.479678	0.875438	0.426396	0.441183	0.706432	0.173107	0.814594	1.07212	1.16927	1.13016	0.453208	0.719309	0.466845	0.30601	0.328299	0	0.0713442
BT_0266	1.37939	0.943561	1.50045	0.731636	0.796679	1.2053	1.3624	2.13125	1.42733	1.7901	1.07488	0	1.67843	1.70897	2.50038	1.79309	1.46536	1.19871	0.8524	0.698419	0.166509	0.349612	0.723697
BT_0267	15.9105	11.4938	16.3255	12.4646	10.9518	17.3671	12.0122	16.0748	12.8135	10.9334	9.37179	0.779678	5.28327	6.82475	7.35588	7.52835	2.75569	4.33204	3.59978	4.24508	2.42501	1.36606	2.15937
BT_0268	7.50379	7.78119	7.30914	6.45971	4.90599	8.15636	5.16081	5.34171	5.87982	5.47213	3.98998	0.437194	3.36884	3.42976	5.13993	5.29873	2.11752	3.3738	1.17905	1.85483	1.32662	0	1.76581
BT_0269	6.15209	6.0517	4.36611	5.52973	4.73949	6.36651	3.51053	3.33834	5.05042	4.20122	2.96844	0.500088	2.35327	2.85142	3.83436	4.35321	1.14561	2.42434	1.07893	0.957697	0.474209	6.30596	1.30533
BT_0270	3.2524	4.22931	2.69749	4.39566	2.04972	4.48684	1.96722	2.6764	2.3846	3.01558	1.73591	0	1.66089	2.66479	2.35643	3.94347	1.16166	1.72401	0.522162	0.570448	0.305999	0	0.797978
BT_0271	7.98686	8.48251	5.92975	7.36831	6.15635	9.94796	3.89525	4.62087	5.04958	5.22469	3.74836	0.29286	3.35915	5.26863	4.06322	6.17717	1.24593	2.78151	1.89552	1.81196	1.38852	3.49851	1.44838
BT_0272	5.83976	5.81059	4.208	5.61389	4.31908	5.55327	2.69019	2.74945	4.06532	3.04705	2.40115	0.202259	2.67686	2.26673	3.45606	4.50995	1.58858	2.23317	1.30911	1.17989	0.843886	4.18806	0.733556
BT_0273	5.18057	4.26958	4.19193	5.05747	3.25885	4.21064	1.88064	3.0204	3.67783	2.16214	2.07725	0.254509	3.14382	1.85149	3.93381	4.37414	1.4437	2.01439	1.37275	1.12477	0.64357	0	0.629358
BT_0274	3.68148	3.06932	2.50472	2.90004	1.8782	2.74786	0.393296	1.86624	3.05908	1.90915	1.38222	0	2.50462	1.56973	2.13765	3.68279	0.812859	2.42228	0.191387	1.0977	0.672944	0	0.146241
BT_0275	7.32973	8.33595	6.2184	7.26659	6.16722	8.67697	3.79475	4.46318	6.63402	4.82597	3.92332	0.456486	5.14647	3.81446	5.63897	6.16426	2.34043	3.38719	1.55936	1.74839	2.16432	2.7266	1.31695
BT_0276	8.61128	9.40177	7.49401	8.62767	7.4546	10.3755	4.88092	5.25856	5.94829	4.50531	3.13563	0.284103	4.90896	4.02184	5.60141	7.84729	2.76602	2.99348	1.83884	3.01333	1.48171	0	1.63926
BT_0277	6.0681	7.28657	5.35507	6.5803	5.80692	6.28893	3.92697	3.92037	4.47535	3.70443	3.48259	0.423942	4.38176	3.35795	5.88189	6.7927	2.69549	2.84012	1.37197	1.44531	2.29716	0	1.49762
BT_0278	6.34812	6.22016	5.24131	6.49264	4.52975	6.67226	4.12978	4.68322	5.38182	4.83501	3.65028	0.723478	4.61732	3.54194	4.96604	6.83068	2.98323	3.47866	1.48285	3.00547	1.50929	0	1.43123
BT_0279	1.41392	1.33956	1.26575	1.03736	0.824399	1.67897	0.660847	1.37838	1.00704	0.289434	0.442384	0	0.65131	0.904314	0.746358	0.684399	0.390237	0.505604	0.183762	0.4517	0.323067	0	0
BT_0280	9.95877	6.98408	15.6504	7.05458	6.78492	6.56155	10.6808	14.5718	15.1494	12.0484	9.57227	1.68503	5.57525	2.73324	7.22889	6.34671	4.1358	4.75118	2.72656	3.16486	3.99457	0	3.2987
BT_0281	20.6706	18.1732	43.6472	16.6499	15.1084	22.6465	28.0145	30.5556	27.4619	38.2477	17.864	4.39564	10.9887	8.13179	12.9851	10.7031	9.08877	11.2674	5.60389	4.76818	7.19956	0.795612	6.42298
BT_0282	4.22493	3.21701	5.62601	3.36258	2.54464	4.98209	3.12657	3.68397	3.36438	3.25122	3.63518	0.395903	1.33904	1.69303	1.04798	0.960984	1.23085	1.23381	1.388	0.787338	0.563124	0	0.815834
BT_0283	0.613297	0	0.768638	0.663102	0.208593	0.242755	0.382195	0.558021	0	0.781162	0.255849	0.689638	0.202827	0	0.251796	0.230893	0	0	0	0.609552	0	0	0
BT_0284	40.486	23.7352	53.3664	27.4649	25.1173	42.1049	41.2234	71.7322	51.3543	55.887	47.719	28.9762	29.5156	30.5875	16.3209	19.1364	27.9277	21.6056	42.1218	47.006	25.2987	42.2134	22.2824
BT_0285	46.0902	54.0242	43.827	53.8024	55.723	71.4356	44.9875	38.8763	34.1566	31.23	47.5208	5.96617	17.6001	26.3934	19.7699	19.3696	13.194	11.0004	12.9694	14.222	10.6291	21.2376	8.2708
BT_0286	47.7219	45.0563	41.1522	50.3097	41.923	51.5161	30.8526	38.6608	29.5461	33.8049	40.8808	1.43482	18.9051	19.4653	18.8593	25.0759	13.9928	12.0945	8.97721	10.3992	7.07495	0	9.69802
BT_0287	29.277	32.2812	20.248	29.9174	23.4065	35.0832	24.1967	23.5116	27.1458	24.0455	30.3847	1.20444	10.9812	9.41322	17.0405	17.4405	6.79931	10.1883	5.1971	4.52442	5.71055	1.19902	2.97837
BT_0288	31.188	25.3937	21.5763	27.5701	29.1751	30.6645	20.2443	23.0876	22.5981	24.7404	25.1366	2.69339	12.0554	13.7024	13.8289	14.4281	6.00478	9.14327	7.35446	7.5882	6.8639	8.71414	5.0646
BT_0289	9.91941	4.67298	12.6798	6.24859	7.58376	8.20495	4.62298	6.98117	5.40102	7.12712	4.79239	1.71602	7.17787	7.45082	10.425	8.71369	3.4319	4.07459	2.57103	1.34822	2.53123	0.759246	2.67179
BT_0290	6.92239	6.5378	8.69613	6.13171	10.5783	7.85343	4.07087	5.03435	4.96893	4.47065	8.74478	2.30233	15.2677	20.4349	15.2911	15.0495	7.4987	8.72076	6.20904	7.84915	4.88618	3.49253	5.10587
BT_0291	6.9672	6.64802	9.96525	7.19253	5.86392	8.69394	5.07773	6.98393	5.75661	7.29489	6.3549	1.72624	5.77995	5.95262	6.83602	8.35803	4.17176	4.41414	2.57838	3.75575	1.25916	0	1.97016
BT_0292	4.20803	4.70722	5.52805	2.74082	10.1393	8.78966	5.40271	5.46637	2.1064	5.23066	6.97955	0.684121	2.36415	6.96081	3.05982	1.03071	0.727625	7.10677	23.4311	9.37247	14.2718	0.681043	5.49807
BT_0293	1.85034	1.17258	1.1595	0.933613	2.45439	1.79438	0.691857	2.06237	0.358754	1.64975	1.73678	0.104033	0.795517	1.10454	0.493789	0.487628	0.272366	1.85265	8.08017	3.58612	1.38109	3.72834	1.88654
BT_0294	9.56588	11.7951	4.76223	4.88407	26.8416	26.4414	13.4626	12.6204	4.68088	14.0118	18.8223	1.43422	13.208	13.8527	10.7676	6.36238	4.1069	23.6254	115.939	46.1905	40.7999	18.204	19.3584
BT_0295	84.0024	57.6931	113.648	58.2655	61.5391	84.5976	76.575	86.4352	80.6509	90.2819	85.9669	8.89587	57.1374	51.7948	101.421	92.3292	31.2725	45.9078	18.7283	13.316	18.7758	3.99942	17.0307
BT_0296	27.5004	20.3202	22.0692	19.7727	24.9619	23.423	22.5779	24.0329	20.4905	19.9529	21.1166	0.2328	7.57712	10.436	20.9095	22.3434	3.02203	9.71953	3.64139	3.12077	4.26788	4.78955	2.1108
BT_0297	22.3523	15.2954	15.3122	14.1984	18.4013	14.9905	19.1848	21.4933	17.2226	17.3734	19.4548	0.428432	6.90507	7.07584	13.2649	17.7005	3.84171	9.10472	4.43681	1.96913	4.06262	0	2.26014
BT_0298	17.2578	18.6794	13.1928	13.7041	18.4493	11.5219	17.6047	20.2795	19.4574	18.1278	18.6408	0.362352	7.95724	6.41195	14.5088	18.9254	3.39938	7.38496	3.77854	1.81488	3.43601	0	1.39383
BT_0299	34.1573	48.8218	25.2879	37.0631	49.8391	41.1977	46.5027	34.7638	36.4108	32.0938	39.1604	1.02881	18.0097	23.4726	32.5148	41.1962	9.56196	16.8557	11.0095	7.8567	10.4582	6.06319	5.76659
BT_0300	26.4802	47.0301	18.1822	34.5241	47.2501	33.2531	39.271	26.8332	33.3265	28.8773	34.6297	1.16429	17.57	26.5701	33.7439	42.5294	9.63071	17.4452	10.9572	7.59393	11.8018	4.79608	7.37974
BT_0301	13.3538	23.8385	11.4726	18.0274	23.787	13.6472	18.1952	13.7977	16.2995	13.4533	19.9856	0.593855	11.2529	14.2615	19.2664	25.0519	5.55269	11.2302	7.2298	4.27412	7.07927	2.36473	3.77615
BT_0302	9.20819	14.0335	7.26374	10.7173	19.1228	10.2268	11.0379	9.61036	11.6122	8.58944	14.4391	1.09635	9.45834	11.3168	16.6121	21.2283	5.44164	7.9181	5.12492	3.2301	6.93075	0.727611	4.66908
BT_0303	94.9666	49.8354	103.522	55.2244	40.3558	53.4008	51.4965	51.8023	63.0209	57.7383	46.257	20.077	96.7225	71.8728	80.4649	81.4561	98.7069	45.4391	38.8218	37.1785	44.1111	49.3042	40.1563
BT_0304	427.221	278.505	733.534	341.372	227.422	296.303	545.758	649.917	320.765	554.676	239.248	31.0304	62.8154	44.3192	73.737	51.9453	49.0427	19.0976	19.7036	14.86	24.2088	43.805	21.4715
BT_0305	463.102	309.115	758.53	376.512	259.018	316.081	532.967	704.515	316.448	469.089	229.924	30.2401	79.4734	49.9533	98.8567	66.0996	53.9297	22.4876	16.8454	18.9509	26.7165	37.1777	27.5823
BT_0306	288.393	175.089	369.764	228.99	174.762	196.482	321.863	451.351	209.214	218.367	125.031	23.526	62.9863	34.6917	69.6715	50.2288	38.9232	15.0736	11.5814	10.8921	19.2987	24.5354	23.7782
BT_0307	631.754	1197.65	694.232	998.728	1124.91	698.368	794.747	849.367	644.503	539.413	848.347	75.1567	442.815	428.148	1059.78	949.794	290.662	426.397	154.42	130.655	178.279	100.172	158.502
BT_0308	8.79145	14.4984	8.51717	13.4709	23.9394	10.6316	7.56258	14.0598	7.79815	5.46148	13.7026	1.09168	6.79601	15.1322	21.9887	22.1736	2.61993	7.56039	3.53292	2.09063	3.79569	0	1.7997
BT_0309	15.4191	8.60588	13.935	15.1724	13.106	12.7999	4.70748	5.40583	4.98388	5.51347	3.96566	14.9842	74.6377	74.0847	35.7527	47.1959	62.9675	27.2509	37.1671	39.395	34.3908	63.4678	21.1622
BT_0310	12.1995	7.89206	10.8549	11.363	11.3162	11.0372	3.65315	5.98245	3.33513	3.9351	3.4369	5.52285	35.4204	35.939	23.2869	31.3148	23.3213	11.2101	10.1858	14.487	15.8801	19.1543	7.48936
BT_0311	52.4742	33.5249	53.1129	51.218	44.8543	31.2213	14.6221	13.9298	15.1642	19.9769	13.3288	57.8209	279.16	226.376	151.058	194.307	259.065	109.745	139.786	136.945	111.609	130.769	98.3285
BT_0312	68.0594	44.7316	65.9271	62.7079	50.6644	47.7015	17.554	15.3115	19.1406	21.5769	16.0495	69.7093	321.383	278.315	167.839	226.495	294.405	112.665	157.325	156.623	136.264	119.107	106.407
BT_0313	49.8886	20.265	35.6493	33.3839	37.4449	36.1394	9.91929	9.05162	10.1646	10.2777	6.64017	41.0174	181.83	145.75	68.6172	90.5529	181.662	51.5005	113.434	180.612	69.3035	395.956	55.3249
BT_0314	39.5129	44.3919	34.8796	46.7208	49.66	42.2601	13.1551	12.8047	13.7178	11.9787	16.8223	13.8468	35.533	49.0046	35.8894	39.9403	30.0272	23.4845	23.4725	20.8462	25.9718	11.5123	16.0542
BT_0315	3628.32	2329.42	6933.26	2755.32	2188.28	5055.18	6309.06	8534.43	6059.17	8183.72	8202.6	4689.51	3792.12	2861.27	1878.81	1723.2	4460.83	3568.73	8772.3	9452.27	4744.51	5109.41	5988.04
BT_0316	1674.45	1145.19	2767.94	1419.18	1105.18	2898.3	2594.35	3618.88	2736.5	2774.66	3818.38	1617.11	1926.06	1806.43	1039.51	989.873	1990.51	1868.78	4507.42	4978.12	2182.91	2003.35	2125.25
BT_0317	905.24	583.758	758.589	697.762	365.11	691.048	273.185	370.204	484.352	362.306	226.21	257.551	792.397	551.929	534.192	386.824	769.879	269.954	380.146	329.997	316.197	564.92	324.457
BT_0318	1060.08	786.556	790.534	944.805	556.428	1129.89	282.247	283.57	503.559	289.636	217.181	357.369	868.099	923.811	573.495	400.052	871.388	272.552	489.259	427.379	456.506	889.561	384.116
BT_0319	965.124	429.145	758.646	576.567	284.625	463.419	152.114	355.18	418.222	237.278	193.805	182.409	763.34	405.559	536.576	407.757	777.389	259.544	391.685	327.329	253.079	490.187	258.646
BT_0320	236.092	244.394	167.269	284.514	175.702	137.704	154.025	138.454	128.977	129.574	172.24	72.7517	410.996	266.225	391.565	383.737	381.199	234.304	268.14	207.152	180.939	151.202	149.261
BT_0321	67.0069	55.1817	50.691	68.7824	47.6947	45.2482	30.7898	38.1231	37.298	33.6248	55.6707	19.8809	182.302	115.66	152.832	145.889	134.669	96.5137	89.3107	67.1594	63.0125	47.7164	55.6721
BT_0322	294.757	255.19	457.103	251.27	235.973	326.996	321.246	331.762	374.031	302.812	243.064	226.286	600.828	402.672	434.763	473.684	504.171	580.256	482.247	517.579	410.689	307.517	402.866
BT_0323	294.847	146.184	542.894	187.578	116.953	158.558	306.081	386.892	445.632	386.41	283.472	600.736	1091.21	462.847	586.696	668.161	1309.56	1222.77	1420.66	1475.15	931.051	693.488	1051.82
BT_0324	80.7807	29.2893	178.867	55.7301	25.8655	53.8818	72.0361	77.2673	98.8602	117.851	55.0962	307.569	314.55	178.56	142.375	156.324	354.95	333.68	558.411	570.158	358.417	342.792	358.314
BT_0325	132.592	53.1272	543.294	101.891	48.12	95.1914	247.116	217.469	309.531	404.439	101.253	1344.09	544.739	250.729	217.038	213.243	700.093	760.945	1240.56	1251.81	1033.11	1022.67	1362.16
BT_0326	190.559	66.473	811.879	131.528	62.2854	102.155	389.624	302.627	341.745	615.838	132.462	1649.61	750.831	353.954	229.774	248.544	956.576	915.77	1961.08	2150.03	1276.47	1644.88	1779.22
BT_0327	30.4195	47.8327	27.6856	46.6429	55.2414	29.1878	26.9966	18.04	21.4401	16.0864	49.3441	4.88658	43.5644	56.8358	101.028	90.5957	21.389	41.2446	16.3082	9.718	22.8789	9.72919	14.727
BT_0328	46.4743	76.2977	50.8513	72.6056	95.372	41.13	36.9882	29.8472	35.6015	37.1597	74.6079	9.66911	89.4674	109.732	178.831	164.217	41.403	78.2311	27.363	17.592	36.675	21.5014	33.1739
BT_0329	241.381	369.667	186.761	326.854	396.7	242.476	175.037	85.5375	167.348	106.765	403.927	31.1823	317.092	259.031	531.216	533.069	197.213	234.602	111.871	94.3761	98.1142	41.3894	89.9599
BT_0330	194.096	408.51	170.564	351.023	448.975	221.999	161.856	79.7497	157.355	115.026	451.009	35.8729	332.606	298.476	524.17	527.302	203.37	228.324	117.851	98.0035	137.784	62.0442	105.433
BT_0331	223.522	455.046	233.931	386.817	473.662	221.694	161.63	84.6231	168.441	121.244	494.314	39.8685	370.249	329.824	568.97	606.033	246.056	264.103	150.06	108.525	151.769	89.7321	114.781
BT_0332	31.8982	39.04	27.2696	35.6307	44.1869	19.0643	8.29363	9.80257	7.72345	7.66841	28.5527	3.56313	35.8396	45.8169	41.37	51.7739	17.2578	14.8058	12.2998	14.487	8.10898	2.83768	6.46141
BT_0333	56.703	74.7669	62.2867	66.1764	57.8571	35.2505	20.89	17.2987	25.7756	33.4563	73.469	8.43899	89.5162	45.7948	126.123	116.783	40.6895	45.7532	22.4552	19.3934	18.1385	26.8833	24.1143
BT_0334	82.9255	81.1959	84.3267	87.0357	100.986	77.1753	29.242	25.5799	28.0106	41.9916	61.2567	10.462	58.0604	62.2459	86.8588	71.8813	32.6002	40.7721	24.0435	16.8859	31.0557	1.81129	14.6225
BT_0335	44.6309	44.7874	68.4474	48.9433	48.1109	61.0748	40.5761	35.0314	37.4516	30.8544	31.5415	11.0608	21.9461	29.6996	21.6389	23.3799	23.4204	15.2876	14.6921	25.7541	16.2806	39.4427	16.4654
BT_0336	31.1731	28.8696	37.1865	31.0551	26.6721	34.7952	24.5828	27.3326	28.4648	21.296	23.5796	2.40011	13.1505	13.9996	13.8587	17.0534	9.86186	9.07606	7.6714	7.93558	8.59788	7.7874	6.52125
BT_0337	49.5183	36.9644	66.8954	42.7296	37.0311	38.2346	36.2065	54.5821	47.3612	46.9279	47.0952	10.623	25.8535	28.9799	25.4048	28.8085	21.641	21.5978	24.0648	23.004	15.6136	42.3008	16.418
BT_0338	1.49961	1.25337	1.98243	1.68803	2.87162	1.5124	2.34273	2.15883	2.35561	1.17744	1.59397	1.52458	3.77055	8.09339	4.52906	3.48023	2.90288	2.13911	2.91547	2.63382	1.31426	11.038	2.39911
BT_0339	1.25225	2.34927	1.50581	2.25048	4.47208	2.04964	2.0564	1.80146	3.23412	1.64889	1.77899	0.913379	6.81651	8.82206	9.65026	7.35836	4.20344	2.67707	3.14064	3.33015	2.38181	2.95513	2.58801
BT_0340	0.94588	2.11886	1.36987	1.61359	3.77474	1.64735	0.825237	1.31963	2.09592	0.883503	0.868104	0.70908	6.6526	9.36874	5.20378	7.07459	3.22553	1.80994	2.6772	3.3217	1.61373	5.08241	2.39636
BT_0341	0.919165	2.63081	1.45513	1.90916	3.89957	2.35528	1.6732	1.18846	1.60794	1.06292	1.27143	0.897582	6.95961	9.48169	7.89504	6.80252	3.23116	2.9547	2.90477	3.82249	1.39276	5.84866	2.8249
BT_0342	2.80025	4.12685	3.01696	4.24934	12.2811	2.50847	4.04119	5.02868	4.32709	4.78689	4.79568	1.32582	10.8693	14.3697	19.847	16.4793	4.93544	3.04969	2.14532	3.955	2.20011	0	3.14191
BT_0343	3.47716	5.38893	8.01289	6.83184	12.6276	3.86259	5.9415	6.93987	6.4621	7.07193	6.7381	1.51354	10.6092	18.4503	17.4073	14.991	7.47107	4.49227	5.44239	4.23629	4.54486	0	3.74273
BT_0344	74.161	46.0627	106.746	49.5681	29.7178	56.8941	64.534	115.447	85.9738	95.7477	52.9879	22.7434	69.8776	49.0097	72.0225	53.8095	47.5358	33.8418	29.9317	35.916	30.4806	33.8107	31.3697
BT_0345	162.901	95.5725	256.241	111.078	80.9798	156.604	109.882	169.994	134.027	123.737	84.6676	74.1492	147.879	237.092	123.507	96.0397	119.027	63.5068	139.151	155.474	100.592	116.381	66.4729
BT_0346	122.989	287.148	123.905	203.482	305.481	119.887	123.22	77.5457	122.171	85.1736	183.897	269.225	772.209	615.028	431.626	335.374	408.975	363.916	309.192	388.869	528.482	495.518	479.805
BT_0347	176.653	432.448	209.685	341.457	373.699	169.557	150.523	147.581	149.491	108.43	266.8	42.1194	427.166	283.032	685.873	754.034	269.372	232.258	129.079	104.746	127.202	118.42	129.246
BT_0348	2.58418	58.2363	3.05366	29.058	45.6288	8.73823	2.48464	3.29178	13.5382	5.40746	3.48054	3.32097	107.317	37.855	186.214	172.646	38.1745	8.23045	12.4491	12.0348	13.3838	26.4483	23.5416
BT_0349	2.79382	17.5861	5.26209	12.9361	28.4907	4.40465	3.15751	2.82207	8.44657	4.46323	3.14092	2.66236	36.6923	23.4929	87.3107	60.0068	13.2609	4.33031	5.744	7.15369	7.27082	8.69327	10.6215
BT_0350	20.6561	206.794	31.9197	128.669	241.493	37.2309	30.4219	32.1261	100.133	50.799	57.1293	19.9321	316.084	194.367	579.673	492.319	113.31	29.866	42.6563	42.978	43.5934	47.0458	90.6275
BT_0351	50.6246	379.39	72.885	260.271	503.135	92.2525	86.6998	88.5284	263.754	137.604	155.858	35.8828	490.56	409.212	792.351	688.821	185.281	50.3645	72.0805	85.8846	78.5458	48.7413	140.7
BT_0352	24.0926	121.154	33.6083	105.895	342.13	43.7841	26.6336	44.4618	74.6813	43.6289	45.2281	8.12747	133.547	236.988	260.103	227.744	51.6923	17.8299	43.4559	47.4745	26.8065	54.8775	30.0011
BT_0353	29.1854	112.027	31.0737	95.2676	200.515	32.148	35.6481	51.1372	119.64	73.4977	70.4078	10.5019	175.337	187.051	331.672	258.744	61.1264	20.9285	28.3219	35.3059	20.9838	50.7796	43.7459
BT_0354	26.1908	94.3725	26.6393	83.8013	221.402	39.0921	28.9386	34.0615	101.685	52.7181	62.7486	12.4867	149.123	192.277	259.452	202.822	55.1043	18.5306	35.7157	38.2939	26.9103	22.601	37.5832
BT_0355	63.1272	278.069	91.2625	259.723	648.561	149.176	95.707	80.6454	264.996	124.552	155.117	49.1901	311.489	717.284	564.439	452.948	147.927	49.2802	104.004	112.842	88.84	135.606	121.14
BT_0356	55.2354	101.842	85.4874	102.853	164.11	42.063	57.1824	71.061	150.718	105.595	110.078	28.4675	187.14	190.214	324.428	263.44	107.45	31.7267	46.0029	48.7321	45.8798	46.5977	63.903
BT_0357	53.7534	23.6306	95.5026	23.1154	25.2423	23.5735	86.2195	72.7377	61.4154	70.6057	27.1385	22.6667	19.8477	21.574	17.3041	17.2474	7.92362	11.0088	17.7829	15.0258	24.4246	32.8214	22.5052
BT_0358	5.31661	9.55284	7.14301	7.44989	10.459	6.61629	5.00958	4.52784	5.65475	5.28202	5.00365	1.29134	4.97948	7.87077	9.53444	9.22331	2.62952	2.81068	2.32169	2.15593	4.62593	1.71404	1.53749
BT_0359	9.61536	16.8115	11.9139	17.4846	13.8247	8.56338	9.39673	10.4388	7.26343	10.2292	14.7686	2.2116	18.4293	10.8708	32.703	33.0734	11.339	11.8154	7.15722	4.56113	2.7962	2.93553	8.50718
BT_0360	34.9643	203.414	28.8507	142.612	183.335	58.8434	23.5854	21.1787	77.661	41.8311	44.4252	91.5092	401.998	252.91	316.433	359.556	271.007	62.9393	134.134	156.761	83.9949	234.705	197.41
BT_0361	37.1401	144.322	30.2135	109.36	141.594	39.5771	32.4739	43.5627	78.0276	56.5174	56.9157	88.8533	358.479	192.713	251.233	310.871	265.654	72.3072	140.901	155.626	80.551	161.493	187.929
BT_0362	27.0999	137.523	24.5994	114.867	170.294	39.9348	20.2207	21.6151	72.8011	50.0234	37.1941	76.2713	325.999	217.687	243.061	317.869	227.643	55.1862	108.238	121.835	68.1154	129.236	145.977
BT_0363	27.4906	116.545	24.8206	104.772	161.922	32.4914	15.3704	19.461	60.2742	41.3554	28.885	77.1369	312.067	219.187	209.408	295.109	216.699	44.9747	116.09	126.719	64.1048	153.58	128.831
BT_0364	36.5942	127.809	34.66	118.031	156.728	56.8651	26.0012	30.3568	78.5596	51.4473	30.3056	93.085	318.737	263.268	218.392	305.19	225.627	62.3669	133.123	164.477	78.0923	229.72	132.542
BT_0365	39.0751	107.638	34.6757	98.5975	98.6123	41.1718	21.6071	23.7856	67.1275	44.0031	23.3974	71.0563	259.862	168.478	200.626	267.075	203.521	44.7179	88.0003	102.089	54.949	149.874	101.837
BT_0366	29.8897	27.3054	32.4188	27.8711	24.6369	19.8065	20.6444	21.5229	29.869	24.8295	27.8517	13.9316	35.9825	30.4561	27.2896	30.031	28.0053	15.9325	26.3243	21.7285	14.894	12.7007	18.1305
BT_0367	25.1277	35.0839	23.3333	32.3673	31.2248	18.0668	16.4582	20.6642	36.6365	25.865	22.8372	12.3115	42.1541	34.1505	48.6867	65.6724	32.5319	11.5549	22.5237	24.7046	12.1477	28.156	20.0905
BT_0368	83.1628	180.967	92.0909	164.657	244.451	121.089	72.343	74.4549	171.953	107.012	143.771	63.9746	258.602	295.242	269.101	327.585	183.43	67.1971	123.161	130.243	72.9931	126.987	107.652
BT_0369	58.2175	119.873	53.2302	115.421	186.722	75.3007	60.3441	55.9252	139.074	85.3577	109.314	38.5084	200.424	204.661	210.898	233.225	114.941	55.6497	81.3621	94.011	57.9213	68.2101	90.0802
BT_0370	1190.81	2287.93	1055.44	2057.15	1960.07	1340.03	1445.4	1070.45	1290.15	1125.32	1710.11	139.823	1556.98	981.562	1772.47	2074.83	1119.5	1317.26	667.424	525.557	580.898	345.829	546.969
BT_0371	1289.15	2104.53	1031.05	2010.71	1837.87	1748.41	921.762	627.581	932.936	777.018	1434.75	111.346	1074.02	913.472	1168.99	1446.05	751.704	900.311	541.142	446.242	496.93	315.197	392.846
BT_0372	773.024	1031.07	658.888	974.976	851.266	637.15	523.256	398.436	550.08	500.266	851.294	57.9447	534.45	390.846	802.192	825.44	365.571	429.125	207.811	160.565	214.689	141.884	181.709
BT_0373	1075.91	1501.62	881.285	1572.38	1213.05	1338.22	1278.2	1156.82	958.41	835.527	922.921	44.7371	382.809	449.373	695.475	760.879	291.171	294.862	162.574	146.736	154.171	208.097	135.102
BT_0374	393.899	271.477	510.538	275.196	192.891	371.001	411.404	467.9	423.968	492.658	438.385	60.7041	119.258	122.882	84.9413	101.37	108.857	92.5412	87.7878	85.1604	66.0325	60.2664	68.7156
BT_0375	60.2328	57.2565	77.2159	64.8264	57.4664	73.2908	55.9434	71.5262	76.9292	61.5929	59.3814	5.20527	24.1664	28.8389	41.8112	42.5726	19.8941	20.1947	10.6286	10.1875	10.9295	1.48053	11.0329
BT_0376	12.0837	18.2923	16.1321	18.5325	31.5613	24.9547	9.45388	11.3831	11.6779	7.5283	15.2051	3.76621	13.0965	13.9822	18.3615	16.8372	9.20769	10.5208	9.32045	6.26607	2.94108	1.76436	5.66096
BT_0377	14.3648	16.6247	16.0176	14.9603	27.6977	18.061	9.28097	11.2441	8.77665	8.27381	12.5579	2.13788	18.5486	19.5457	24.3277	21.7116	11.6607	15.8633	11.5311	6.2987	3.37874	0	3.5244
BT_0378	5.58718	8.41447	4.8002	6.40379	10.4147	6.30633	5.68411	6.9518	6.46355	4.33776	10.5257	0.799207	5.5629	6.71756	12.0125	10.9706	4.01039	7.35347	3.16117	1.53053	2.27355	5.03887	2.47038
BT_0379	4.87936	9.34397	4.99352	7.6793	11.1652	5.6569	4.26422	5.47725	6.76542	4.24746	11.3098	1.36357	7.16133	8.21527	13.0509	13.4349	6.24735	10.8116	4.4128	4.73479	3.14015	1.55135	3.93384
BT_0380	5.13365	10.7068	4.61469	9.18711	17.2678	8.70255	4.43474	4.44546	5.41308	4.32912	9.8366	0.716607	7.5522	13.1033	16.9195	14.3154	4.14311	10.7764	4.76704	2.32243	3.17111	0.475589	1.77205
BT_0381	8.29294	19.4053	14.3874	15.2311	27.4175	20.1251	9.74925	7.46313	10.7727	9.40965	13.7325	1.22164	8.91049	14.0513	22.3465	22.4956	7.39618	11.4579	7.2481	3.45529	4.6337	0	3.32301
BT_0382	3.37364	8.86576	3.5959	7.46567	14.5091	5.65341	3.12411	3.74374	4.71581	3.97576	7.61564	0.53181	5.8497	5.83455	15.9608	14.0305	4.24657	7.82906	2.06527	1.22214	1.41201	0	1.49042
BT_0383	2.89801	9.88414	3.07327	7.43741	15.2074	5.59678	4.28673	4.216	5.87462	4.2591	7.8516	0.214862	6.60361	5.82982	17.2195	17.8762	4.64082	9.75714	3.94027	2.7537	3.25989	0	2.65659
BT_0384	0.234718	0.830197	0.462268	1.01512	1.77911	0.51762	0.250752	0.274582	0.390073	0.384381	1.04912	0.113115	0.632091	0.867365	2.27149	2.34802	0.333161	1.20863	0.61011	0.599876	0.429047	0	0.466191
BT_0385	0.720531	1.56386	0.615705	1.77056	2.6066	1.43896	0.857223	0.67049	0.870861	0.250295	1.31164	0.441939	1.10481	1.88989	3.46918	3.32915	0.723141	1.57404	0.119184	0.488271	0.419069	0	0.546419
BT_0386	1.01908	2.19648	0.917989	1.82492	3.4444	1.77735	0.893069	0.869279	0.899717	1.0952	1.47467	0.107431	2.40131	2.53471	4.90306	6.25847	1.5821	2.55089	0.579451	1.42433	0.61123	0	0.61987
BT_0387	0.259848	0.638249	0.180925	0.717983	1.26676	0.994244	0.21591	0.315237	0.0479817	0.496456	0.180668	0.0973976	0.343744	0.804293	1.49357	1.4348	0.414365	0.693795	0.3152	0.172174	0.184715	0	0.160565
BT_0388	0.304683	0.431064	0.229113	0.197655	0.248707	0.217079	0.341771	0.748499	0.101269	0.465693	0.0762626	0	0.483665	0.242503	0.450327	0.688238	0.067273	0	0.443503	0	0	0	0.169442
BT_0389	0.348209	0.184742	0.436406	0.0752973	0.355296	0.0826967	0.130198	0.38019	0	0.53222	0.0871573	0	0.069095	0.138573	0.600436	0.55059	0.0768834	0.278916	0	0	0	0	0.193649
BT_0390	0.696417	1.05919	0.8379	0.993925	1.96123	1.29007	0.520793	0.798399	0.601827	0.425776	0.313766	0.187945	0.469846	0.997727	1.3038	1.32142	0.153767	0.334699	0.202744	0.16612	0	0	0.309838
BT_0391	0.594131	0.933972	0.372309	0.749444	1.75131	1.33262	0.555377	0.360389	0.548541	0.126125	0.0826178	0.111348	0.36023	0.525423	1.46356	1.19295	0.327956	0.991458	0	0.393669	0.211171	0	0.275344
BT_0392	1.06482	1.70089	0.774888	1.33699	3.43472	1.83546	0.513736	0.796957	0.742091	0.590635	0.730798	0	0.851984	1.84539	2.70766	3.18119	0.720496	1.51325	0.124998	0	0.219756	0	0.0955123
BT_0393	0.690212	1.55354	0.629117	0.881948	2.1768	1.19214	0.117307	0.428185	0.729939	0.719288	0.549695	0	0.809301	1.24853	2.78222	2.90559	0.692712	1.7591	0.685014	0.18709	0.401435	0	0.348951
BT_0394	1.07649	1.32035	0.870422	1.16391	2.48026	2.10299	0.714129	0.758297	1.26961	0.331726	0.695348	0	1.44702	1.38194	2.69456	3.60825	0.920073	1.18214	0.379104	0.310621	0.666492	0	0.289677
BT_0395	0.333547	0.737346	0.209016	0.180317	1.02101	0.396074	0.311791	0.682842	0.277157	0	0.417437	0	0.165464	0	0.821649	2.26032	0	0.333965	0	0	0	0	0.463737
BT_0396	2.11247	1.93587	5.00624	1.82721	2.50817	2.59968	1.29251	1.88713	1.40426	2.27484	1.34592	0.129568	1.79103	2.44561	2.36535	2.60279	1.06006	1.23061	0.279541	1.14522	0.73718	2.57971	1.2816
BT_0397	6.2098	4.36271	7.46284	4.41475	6.42298	6.46477	5.40716	5.10833	6.64434	5.85085	3.72612	0	2.19435	1.8619	5.2387	6.53318	2.34778	2.38482	0.928677	0.760917	1.08845	0	1.18269
BT_0398	3.39589	3.46803	3.35687	3.51653	4.48986	5.62275	2.3249	3.59029	3.25895	2.9242	2.27464	0.322698	2.56251	1.90342	4.06484	5.72614	1.7953	1.14934	1.21838	0.71306	0.611999	0	0.930974
BT_0399	3.08575	3.78479	2.95248	3.37222	5.68771	3.743	2.04704	3.26048	2.59164	2.34553	2.03473	0.671585	2.53481	2.44281	4.82235	5.50879	1.50184	1.92685	0.724465	1.48399	1.48594	0	0.369047
BT_0400	4.65725	7.50653	4.5439	6.2784	9.50408	8.12043	5.06986	5.14937	5.82933	4.33636	4.57434	0.497181	5.58577	6.27575	11.9808	15.4473	4.42562	6.19776	1.82352	1.66989	2.45155	0	1.47533
BT_0401	10.244	4.29883	7.18098	2.62819	3.72038	3.09263	5.84287	15.4029	15.8701	26.5381	11.2994	2.9286	23.9447	2.76387	14.3282	10.3933	13.2261	8.69223	12.005	1.5531	7.77573	2.33234	16.415
BT_0402	2.38584	2.57117	4.2049	2.01531	2.1301	3.27576	2.92716	1.83162	3.59326	1.56692	2.14612	0.251515	1.84931	1.6319	1.10198	1.51574	1.5639	0.895811	0.813958	1.55615	0	0	0.829271
BT_0403	0.91625	0.607644	2.00957	0.577884	1.09071	0.997342	1.28473	0.729461	1.5227	1.31292	0.47779	0.257576	0.681793	1.21544	0.282132	1.03484	0.927233	0.305799	0	0.227664	0	0	0.212313
BT_0404	1.17601	0.794357	4.83106	0.794697	0.616639	0.581861	3.14523	2.00629	5.42886	3.30786	1.10384	0.3857	0.27549	0.390005	0.663884	0.608771	0.396703	0.359787	0.356631	0.340909	0.626983	0.438817	0.635846
BT_0405	106.257	84.1508	129.2	110.318	113.054	56.0642	110.977	99.1789	113.745	153.974	136.154	24.2293	124.495	102.142	85.3419	86.7272	88.7376	59.6461	69.9552	58.8929	60.1416	45.4029	56.9779
BT_0406	435.07	241.616	575.561	313.76	215.346	235.912	358.472	463.041	433.281	578.65	385.13	127.278	462.654	324.638	331.105	377.359	421.248	241.123	224.722	191.158	160.294	152.443	217.202
BT_0407	1234.63	708.417	1507.9	847.257	776.074	1020.19	1060.8	1246.8	1128.5	1308.47	992.339	1103.86	2335.86	1961.51	916.515	1000.64	1922.96	957.722	1446	1603.33	1019.7	1299.66	1059.67
BT_0408	1181.11	613.86	1259.24	786.616	685.621	660.73	1057.86	1282.08	1202.45	1631.12	1400.44	977.315	2530.51	1420.62	1126.47	1238.28	2570.47	1075.81	1302.02	1437.72	1200.13	1396.14	1401.71
BT_0409	286.934	350.97	290.322	351.081	395.229	327.955	208.655	124.523	159.086	145.861	246.334	59.5611	279.25	383.898	320.427	305.023	206.679	144.288	118.99	138.375	130.943	194.111	113.823
BT_0410	816.948	786.71	682.101	740.853	870.884	681.482	435.864	397.974	426.769	357.076	614.701	73.854	588.905	498.598	807.721	843.998	417.663	368.721	221.117	239.58	199.53	260.035	160.2
BT_0411	232.151	159.615	365.419	167.812	173.799	227.72	248.148	230.413	205.785	192.738	180.032	127.637	152.446	232.421	173.466	150.285	161.203	80.956	162.892	188.54	106.713	472.173	152.244
BT_0412	210.725	194.252	242.449	200.429	172.795	254.091	259.879	220.04	220.806	209.436	200.641	31.7793	63.5076	132.723	159.097	142.048	55.0257	56.6915	39.0008	38.5947	40.0753	43.7156	37.8975
BT_0413	196.899	171.61	198.014	165.603	163.708	193.351	363.653	249.974	356.315	211.471	249.09	17.992	52.6045	103.878	170.102	144.075	35.6747	61.5685	29.6839	35.5471	28.5019	4.21438	33.3248
BT_0414	182.425	174.736	137.881	172.681	167.742	189.551	165.716	172.301	154.956	135.226	191.084	5.78568	52.2933	105.126	169.561	152.083	33.8505	50.0925	19.3326	17.9607	22.4803	40.458	16.7496
BT_0415	222.93	230.633	163.493	226.879	212.965	230.841	245.835	229.581	219.611	183.563	265.128	8.26998	71.9586	115.775	222.799	223.626	43.6483	78.5985	29.3259	25.9724	28.6984	17.1662	19.8701
BT_0416	220.143	189.68	139.523	168.423	147.272	185.137	185.651	183.066	193.8	150.284	188.632	4.86671	59.6048	79.7618	158.356	148.43	33.5599	67.4084	21.4997	17.2062	21.536	12.9195	13.6583
BT_0417	106.382	62.8392	65.4588	73.3997	73.5926	57.7335	45.1179	64.803	53.6707	47.7573	76.6611	2.11802	32.0027	40.7585	71.7251	75.6985	15.3791	30.0961	14.8512	8.65828	8.03366	1.58137	4.91016
BT_0418	4286.49	6097.03	4332.61	5549.58	4933.94	5805.45	3960.17	4045.84	4076.41	3373.56	3807.67	1166.15	4701.51	4374.07	4876.18	4755.23	5679.87	3412.39	2595.82	2989.13	2020.29	3714.24	2226.52
BT_0419	168.237	146.828	251.877	120.872	152.402	145.852	228.778	234.341	220.035	220.732	144.247	36.913	83.4131	93.2608	94.3418	68.0752	72.7826	72.1268	60.393	57.9118	70.0056	95.5421	64.9099
BT_0420	332.354	191.136	486.001	196.302	263.339	263.023	248.745	295.48	237.624	255.512	246.256	96.609	183.667	217.713	156.198	150.737	211.102	142.41	226.383	329.711	142.017	300.948	175.268
BT_0421	174.816	207.293	196.359	203.398	229.292	226.62	163.032	147.19	141.781	130.71	172.239	9.87674	78.1175	144.906	178.754	167.368	46.3153	69.2049	35.4024	32.709	43.5087	32.3595	31.0189
BT_0422	474.002	666.76	478.913	632.931	644.219	554.181	395.142	354.609	366.91	289.544	481.738	64.1033	423.012	462.502	726.277	710.413	293.135	363.694	187.919	170.503	212.062	173.156	166.851
BT_0423	428.49	347.317	367.58	370.158	445.833	405.077	231.101	327.558	255.372	237.994	319.726	30.5739	256.306	244.881	430.067	416.223	143.012	200.731	101.92	99.3569	102.016	43.0229	71.246
BT_0424	386.197	595.704	343.457	320.178	443.241	209.571	332.463	432.466	427.343	409.471	382.385	35.6313	560.553	299.969	1484.73	1253.68	238.513	857.196	112.515	76.7296	116.72	123.826	153.792
BT_0425	348.503	591.324	267.333	320.934	530.796	282.363	271.594	371.699	378.611	374.417	371.484	28.505	536.653	412.363	1334.03	1160.52	226.516	846.478	132.065	100.456	125.447	81.4924	162.364
BT_0426	128.277	91.7109	207.867	103.874	113.979	85.0341	110.92	144.582	113.188	206.449	71.8447	219.278	76.0389	102.844	92.4531	96.754	29.6734	93.7232	57.431	49.1152	131.574	54.987	118.212
BT_0427	29.2648	45.3587	49.9011	34.5832	44.2829	18.2028	36.7227	52.8922	47.642	51.0945	37.7879	161.404	24.9531	29.4457	84.1867	86.4168	13.48	45.8458	16.9042	15.8292	36.0871	0	46.3155
BT_0428	47.2979	119.763	60.0067	90.8055	120.518	54.0586	50.5988	41.6596	46.8625	39.6565	71.9639	25.6938	69.539	83.0072	167.392	169.814	41.1118	76.2604	37.4495	24.4436	33.8494	16.4013	23.7655
BT_0429	61.749	136.446	70.3022	111.601	126.012	52.7936	48.8504	35.307	55.1984	38.6214	94.1182	15.7874	105.31	86.6544	189.017	193.734	66.5195	109.335	48.2531	31.7842	42.4162	14.8433	39.401
BT_0430	73.5902	116.488	87.1143	107.259	104.241	56.4901	53.9521	48.5405	47.4038	44.054	73.9061	13.2057	88.2875	87.25	169.902	156.444	59.0016	92.1089	43.0841	29.1804	43.2174	42.3247	31.1289
BT_0431	6.3374	8.64868	6.61118	7.96106	9.3071	4.00195	4.10915	6.14952	4.68764	3.56941	5.36395	0.865037	5.30634	9.11139	19.4916	13.5706	3.114	7.18893	1.8663	1.63839	2.34364	0	3.1577
BT_0432	12.1124	14.918	18.2707	15.7153	15.5811	10.89	10.5945	13.1659	9.9928	9.58723	9.42012	2.62674	9.05592	10.3291	24.6691	23.2563	7.02027	10.3085	4.88004	3.86951	6.91893	6.97314	3.96946
BT_t02	1.56265	0	1.95845	0.563183	1.59445	0.618526	0	0.710904	3.46257	0	0	3.51432	3.61755	2.0729	0.641561	2.35321	5.75046	1.04307	3.79104	4.65931	3.33246	0	1.44838
BT_0433	135.523	141.055	230.828	120.991	134.366	150.022	161.992	192.603	163.024	157.554	143.039	80.1041	191.625	191.812	114.664	133.527	199.892	136.795	164.926	151.638	115.699	247.153	116.402
BT_0434	301.935	195.474	443.951	201.11	104.636	317.864	445.207	578.183	426.344	426.171	255.393	38.7405	39.2477	42.489	15.6362	16.2529	43.8277	34.3941	53.322	58.4335	44.6769	53.4099	34.29
BT_0435	412.017	275.275	521.961	268.481	158.964	433.151	422.268	588.767	436.776	521.073	393.67	60.2334	75.1776	94.2841	21.4815	22.8187	65.2361	50.0711	102.303	107.095	69.8212	129.899	60.4046
BT_0436	679.196	462.429	767.671	433.944	262.874	749.844	604.124	753.948	744.514	635.967	604.335	45.4014	75.6126	95.5038	38.6455	39.9853	119.878	56.9321	106.804	121.596	62.5896	95.8398	58.4645
BT_0437	343.528	219.269	337.55	184.125	120.206	278.117	273.072	352.422	340.95	317.004	306.504	16.9092	40.8301	40.2763	18.7179	21.4189	50.8604	31.1353	45.1948	52.7377	29.6172	48.891	25.3899
BT_0438	114.143	59.672	91.5083	45.6304	28.5016	51.0821	61.947	113.352	98.0295	103.059	91.2046	2.57364	10.3389	7.14173	5.14683	6.71705	8.78617	8.05536	7.19312	9.15078	4.32627	0	4.14636
BT_0439	212.985	177.641	227.693	157.268	106.248	172.491	202.26	256.902	302.572	266.306	285.985	14.2662	53.5417	45.2026	43.2614	38.9543	68.8337	42.7334	44.8381	47.5673	33.2936	33.7247	30.2624
BT_0440	141.602	108.811	137.528	104.308	69.2768	99.1962	96.9729	140.538	148.722	123.934	139.682	7.35321	33.7811	28.1921	27.1707	26.0549	40.0844	28.0084	29.6723	37.4913	21.0472	38.2274	15.8261
BT_0441	130.362	115.054	141.389	115.73	76.6748	123.69	126.772	147.655	175.7	147.597	165.033	8.40375	37.7259	34.4805	32.7062	28.507	47.7205	33.3301	33.1736	30.9357	25.9207	6.98695	19.9437
BT_0442	124.157	99.2976	123.727	94.4241	61.0155	93.6861	102.269	148.616	148.693	123.371	134.35	6.06695	31.8843	27.8616	33.1477	27.7844	38.2202	30.7406	25.3995	25.4714	16.985	15.8182	16.1932
BT_0443	1.67403	0.317198	2.09804	1.29284	0.976058	1.41989	0.894192	2.44792	3.17947	2.74144	2.39436	0.403373	2.60997	0.237928	1.32549	1.0804	2.64015	1.19723	0.435135	0.71306	0	0	0.332491
BT_0444	23.4136	15.8084	26.311	16.2225	14.5069	18.9302	20.6422	32.0376	26.8955	25.7765	34.7918	2.24503	11.1347	8.7278	14.0465	11.2063	9.15041	9.44985	8.14606	10.102	6.19302	1.6254	4.87865
BT_0445	41.5471	40.2498	44.972	35.9966	35.9439	39.1239	51.6536	58.4006	59.3464	50.6095	61.5919	5.47576	24.6366	24.9454	29.9891	25.9003	19.14	21.6467	15.2072	14.4166	13.92	6.95889	13.9248
BT_0446	10.0859	13.4015	11.4914	10.2052	11.2267	11.0159	12.9068	9.53266	18.2405	12.7778	20.1152	0.727788	4.28095	3.80988	5.38093	5.08652	3.69171	5.50829	3.14038	1.769	3.2781	3.26031	2.02466
BT_0447	16.8997	17.6536	15.7954	14.4474	13.8096	14.0984	15.5832	14.0539	24.2057	14.6117	24.5736	0.821331	4.63225	3.30571	5.96229	5.67761	4.74332	4.70343	3.4919	2.98921	2.93206	4.04009	1.99119
BT_0448	17.5008	17.2101	13.8248	15.625	12.6622	17.7272	12.7899	12.3407	21.3284	12.26	20.7077	1.07341	4.02514	3.27125	4.67033	4.31257	4.39104	4.03552	4.34224	3.24159	2.54466	0	1.54838
BT_0449	336.385	294.115	320.888	260.891	229.4	395.63	326.578	332.98	414.088	276.297	350.76	16.1047	38.446	49.5518	34.1111	30.9956	57.1732	32.09	49.0706	50.5283	33.4004	64.8791	27.7915
BT_0450	254.168	225.242	237.043	190.211	135.497	252.087	200.789	250.433	340.001	248.022	271.598	8.91412	31.5493	25.7105	24.4375	23.2688	43.3381	27.7132	30.5594	29.713	21.2037	18.9513	18.9297
BT_0451	277.107	229.514	251.496	207.541	128.441	256.814	197.439	233.344	328.659	227.779	247.445	8.56695	27.2162	23.5359	20.8809	21.2405	37.9371	25.3813	28.5571	29.8108	20.3456	28.5817	16.4769
BT_0452	265.204	210.725	234.214	182.207	120.762	235.506	193.536	241.312	310.434	241.755	267.348	8.15377	24.3668	20.012	17.2814	18.4169	33.1011	20.9662	24.6711	25.2065	16.5951	20.7481	14.3271
BT_0453	429.048	328.951	374.612	263.804	179.492	413.742	348.052	386.634	439.9	348.823	395.175	15.6484	33.1884	35.2304	18.3071	21.2517	45.5847	25.9701	39.3483	42.8571	30.7222	42.5652	26.1605
BT_0454	812.058	611.374	927.889	552.035	343.656	656.261	898.281	913.527	1096.61	881.574	924.876	84.2095	91.6748	102.806	47.3107	53.7645	172.613	88.7377	157.386	143.091	112.659	149.466	88.7827
BT_0455	382.128	504.9	243.728	485.628	373.769	408.084	212.308	193.84	222.273	167.29	224.813	20.0843	99.7947	96.7165	145.056	159.071	87.5255	143.067	79.1307	61.6464	67.9964	105.593	68.2247
BT_0456	149.566	265.443	112.783	250.33	218.643	213.358	116.997	80.9505	101.396	89.8627	105.199	6.49966	44.9037	68.2189	85.6413	95.6206	30.7174	85.2222	34.1636	26.3025	43.9891	20.5531	30.3592
BT_0457	92.5827	145.231	60.7901	139.118	127.984	94.4312	69.7889	59.4594	63.9822	63.6326	73.7051	5.24443	33.8244	43.0165	66.748	77.0096	24.2905	62.2264	28.1538	19.3051	21.7644	34.1504	22.7332
BT_0458	269.937	319.826	278.588	321.342	309.474	340.165	167.023	125.99	156.287	139.417	207.461	36.5293	118.179	156.862	129.421	142.856	99.6642	127.992	95.2347	76.633	85.4021	89.3624	61.891
BT_0459	401.685	437.576	281.711	486.363	371.295	323.582	210.207	205.486	249.751	232.005	272.182	37.7922	295.771	169.123	205.707	271.973	298.669	393.689	273.651	262.497	197.859	206.73	184.542
BT_0460	174.297	239.572	95.4719	253.625	247.573	216.627	123.309	90.143	120.631	112.576	114.706	7.66176	61.7498	76.973	74.4471	101.511	48.0446	118.397	66.1204	56.2514	58.9424	41.089	41.9669
BT_0461	174.565	215.387	92.796	245.63	233.436	199.746	115.462	91.3534	119.212	111.74	121.519	8.3479	59.5081	74.9104	87.5907	105.252	49.2579	125.819	60.3459	50.7495	60.3347	44.3894	42.5865
BT_0462	18.0873	19.7497	27.1336	22.297	30.9687	17.166	17.2917	27.3038	14.0047	20.5509	12.8616	2.54234	22.2277	26.8562	24.9781	24.7617	10.5135	15.6404	5.48505	4.08564	8.76647	5.52197	4.95322
BT_0463	9.03507	9.3902	10.7332	9.39843	11.8842	11.5423	10.0068	13.8506	8.11247	7.44479	7.34182	0.433354	2.20917	1.27806	3.26994	1.93451	1.08728	1.88645	0.467476	0.383029	0.821856	0	0.595338
BT_0464	3.86915	2.24153	4.34753	3.10146	4.9689	5.62424	3.24262	4.82541	2.43898	3.05887	3.3395	0.22504	0.992786	1.06191	0.657319	1.13016	0.515524	0.267172	0	0.198906	0	0	0.37099
BT_0465	3.15758	3.53926	5.46228	3.70251	4.71932	5.22817	2.24489	3.82391	2.88244	2.03924	2.6716	0.300053	0.661857	1.23889	0.492989	0.904127	0.294585	0.445286	0.16184	0	0	0	0.123663
BT_0466	2.49396	2.17507	2.86875	2.36405	2.12641	2.06898	0.958063	2.751	1.58973	1.63181	1.79577	0.115249	0.372852	0.339896	0.504949	0.65596	0.264015	0.20524	0.248648	0.407463	0	0	0.189995
BT_0467	2.43149	2.21866	2.49624	1.92976	2.58655	2.82586	1.3057	2.0476	0.902741	1.23551	1.39203	0.261781	0.384958	0.41176	0.254879	0.438225	0.17134	0.36259	0.188262	0.154254	0	0	0.21578
BT_0468	1.66173	1.23889	0.857555	1.12733	1.96152	1.31549	0.548239	0.93386	0.812235	0.684772	0.693225	0.109917	0.258618	0.453836	0.361188	0.257603	0.32374	0.0652476	0.355714	0.582913	0.416914	0	0
BT_0469	0.240851	0.372701	0.377321	0.423167	0.798698	0.786502	0.112571	0.0821789	0.300199	0.172561	0.452141	0	0.0896101	0.239623	0.111245	0	0.066474	0.0602882	0.219118	0.269303	0.385225	0	0.083715
BT_0470	1.88576	1.74949	1.62726	1.37041	1.95569	2.05572	0.809135	0.843837	1.48989	1.7719	1.70233	0	0.521414	0.369078	0.799605	0.593563	0.136515	0.309528	0.112498	0.276528	0	0	0.171922
BT_0471	1.78386	2.15851	1.33357	1.86105	2.39496	4.27368	0.877633	0.982393	0.884166	1.13606	1.09668	0.211148	0.248401	0.622724	0.501104	0.494852	0.10365	0.18801	0	0	0	0	0
BT_0472	1.75343	1.32897	1.38132	1.78749	2.40253	2.91498	1.77955	0.957238	1.41536	1.05287	0.752377	0	0.347933	0.79748	0.617049	0.565824	0.110615	0.401286	0.182309	0.298753	0.320513	0	0.417913
BT_0473	2.3412	1.74897	1.87182	1.52753	1.56511	1.72557	0.905583	1.65274	0.804992	1.38818	1.36398	0.272341	0.360438	0.160639	0.546894	0.455903	0.089126	0.242497	0.440678	0.361072	0.258248	0	0.561211
BT_0474	1.99746	1.1882	1.59307	2.12041	1.88989	2.45815	0.135794	1.18959	1.50888	1.24896	1.36355	0.122514	0.216194	0.79491	0.402584	0.697309	0.160376	0.363629	0	0.324861	0.464698	0	0
BT_0475	3.52078	4.30193	3.6905	3.87591	4.89877	6.53721	2.15419	2.09681	2.55321	2.20146	3.3648	0.215947	0.952673	2.92963	2.75958	1.66289	0.0706706	0.897319	1.16475	1.52696	0.409544	0	0
BT_0476	10.5802	8.5957	11.3081	9.87161	17.3167	16.9003	11.2456	10.9949	13.5666	11.8002	10.4182	4.34823	5.27523	7.69433	4.49818	4.00345	5.69198	3.87173	6.44958	5.12437	5.15401	0.721444	5.97356
BT_0477	1.21097	1.35634	1.0118	1.22202	1.81223	1.82143	0.905583	0.550913	0.670827	0.154242	0.808286	0	0.32039	0.963834	0.596611	0.547083	0.178252	0.161664	0	0	1.03299	0	0.224484
BT_0478	2.47313	2.12611	2.58296	2.19117	2.48842	3.26304	0.770605	1.59391	1.25585	0.918765	1.03172	0.115874	0.647508	0.546782	1.05768	1.31903	0.417129	0.275136	0.124998	0.307254	0.439511	0.461412	0.0955123
BT_0479	1.84361	1.05963	0.808701	1.39533	1.88113	1.91556	0.34467	0.75485	0.459577	0.704466	0.634505	0	0.27437	0.0917103	0.340611	0.676726	0.152649	0.369183	0.167725	0	0	0	0.12816
BT_0480	2.29714	2.50918	1.59191	1.92851	2.56449	3.17703	1.01049	0.885219	2.24562	1.60063	1.25142	0.0911675	0.26813	0.860395	0.865447	0.97674	0.298354	0.432944	0.196692	0.322322	0.518698	0	0.150294
BT_0481	1.99379	2.43462	1.60637	1.64244	4.31092	3.15672	0.887494	1.42536	1.26226	1.90463	1.30703	0	0.61228	1.03904	0.701633	0.96508	0.314445	0.0950611	0.17275	0.141544	0	0	0.396
BT_0482	3.3207	3.66696	2.89177	2.98355	4.70861	2.88798	3.23526	4.14912	4.14543	3.30625	4.05833	0.420739	2.05721	1.17881	2.51548	2.20101	1.35969	1.40487	0.624068	0.232424	0.598449	0	0.997064
BT_0483	127.607	101.469	82.6204	139.437	70.3033	68.8553	38.3022	34.9187	49.5176	39.0103	28.1713	52.1035	194.924	119.183	106.447	122.909	300.195	80.9428	110.144	94.9142	91.1928	103.459	95.2167
BT_0484	122.275	96.6224	80.2779	130.877	86.4795	77.1028	32.3464	31.1256	39.9049	32.9304	26.1816	71.164	219.458	193.385	109.982	118.015	312.247	85.629	157.684	148.553	115.321	257.748	110.183
BT_0485	4.04677	2.86943	4.97608	2.9307	3.77855	3.17336	3.21182	6.72146	5.96389	5.83518	4.49122	1.0303	2.38627	5.08964	8.69908	6.5109	2.61311	2.59929	1.11143	0.682992	0.976986	0	1.27388
BT_0486	214.145	193.62	293.445	180.139	125.086	180.579	372.558	470.649	417.338	402.902	321.753	46.715	149.487	147.516	129.037	150.47	140.941	123.74	108.49	96.5716	92.8372	100.375	83.8198
BT_0487	250.247	171.335	345.716	177.652	91.0394	185.231	465.912	514.477	451.006	445.097	340.89	72.3867	109.777	96.6897	69.0856	74.7221	119.826	87.7264	91.469	96.5564	87.714	68.1043	86.6705
BT_0488	178.262	351.894	267.261	310.025	263.571	231.483	298.488	239.804	222.65	248.25	256.585	58.1353	294.306	235.242	307.205	292.711	258.907	278.675	176.675	185.204	189.21	233.486	138.091
BT_0489	151.419	329.875	166.936	310.056	278.228	261.709	266.158	173.759	172.743	156.215	164.858	35.8858	215.015	252.991	245.6	247.898	180.407	205.203	129.519	149.65	141.545	164.18	108.722
BT_0490	12.1051	10.578	13.9219	10.9325	16.4202	8.96283	10.6499	9.71834	7.57356	11.4278	6.7728	3.84338	28.2591	21.8198	37.8882	34.582	16.5083	14.8295	9.32851	11.0404	10.9335	0	11.484
BT_0491	0.813978	5.86089	1.16589	1.38298	2.37298	1.10465	1.95656	2.38055	2.12572	0.666496	1.0187	0.392271	0.692218	0.694137	2.57802	3.28334	0.385122	1.39714	0.423159	0	1.48789	0	0.32334
BT_0492	0.492225	5.98467	0.385563	1.3305	1.31839	0.511435	0.920237	0.83974	0.715766	0.940428	1.46306	0	0.305225	0.734572	1.97036	2.91866	0.339631	0.862472	0	0	0	0	0.171088
BT_0493	0.324995	2.15532	0.407313	0.585646	0.884291	0.192959	0.810123	0.295703	0.900169	0.517436	0.745679	0	0.96733	0.431117	1.46773	1.40706	0.478386	0.542336	0	0	0	0	0.301231
BT_0494	0.355784	3.49994	0.353004	0.913607	1.64874	0.80975	0.748298	0.546273	0.936176	0.39652	1.57699	0	0.617733	0.501457	1.552	2.49472	0.425512	0.296858	0.323679	0.0884028	0.0948419	0.199136	0
BT_0495	0.550158	1.87106	0.132598	0.777863	1.64088	0.376898	0.632951	0.462068	0.562643	0.444701	1.93317	0	0.419876	0.336832	1.56374	2.41377	0.210242	0.466101	0.154004	0	0.135375	0	0.176514
BT_0496	0.194725	0.829617	0.510279	0.708173	0.885063	0.483475	0.330951	0.265761	0.26477	0.236749	1.17419	0.179152	0.281012	0.281791	1.13378	1.59948	0.136801	0.212693	0.0644194	0.105565	0.226508	0	0.0492235
BT_0497	0.802928	0.912841	0.359394	1.11617	1.34594	1.22586	0.321666	0.313098	0.667184	0.438299	0.789542	0.193473	0.512116	0.228238	1.13023	1.23073	0.189947	0.229695	0	0	0.366922	0	0
BT_0498	1.80455	5.7368	2.85395	3.57701	5.26078	4.23463	0.803257	1.52463	0.928242	1.3955	3.6027	0	0.89519	0.940419	3.54562	5.53203	0.237166	0.774345	0.625414	0.384328	0.549761	0	0.477885
BT_0499	11.7453	7.65857	13.1847	9.95832	9.05293	8.67929	3.87036	4.55531	3.58087	3.95528	3.70128	7.12626	37.3905	51.3654	27.9963	34.1183	32.8364	15.0596	17.8347	15.6208	12.4338	10.7832	8.81101
BT_0500	18.8338	23.2144	20.3259	22.0346	27.6611	13.4977	19.606	28.1712	16.8749	14.5387	25.8623	2.3264	13.9201	26.6872	44.3444	40.7974	10.6849	15.9526	6.0576	4.96333	7.30265	5.11102	4.82704
BT_0501	26.0347	30.089	22.7545	29.2601	37.0506	19.2542	33.3026	57.3505	31.3113	28.1429	40.0138	1.15561	18.5797	29.7645	54.5693	45.5254	11.0934	29.7259	8.31068	6.12847	9.497	18.4066	8.57287
BT_0502	5.01438	4.57839	5.54754	5.1567	7.33301	5.87679	7.72566	8.53787	7.27467	5.36747	10.4661	2.3693	4.44024	5.36257	5.17025	6.49356	3.62442	5.23326	1.84259	1.46104	1.56746	3.51053	3.08839
BT_0503	21.9029	12.9773	31.631	11.7807	14.2941	22.0481	31.3869	50.5303	36.5848	50.7687	55.9366	1.87533	15.2227	11.9465	24.9233	14.5665	7.73285	12.0227	3.23679	4.30964	5.69051	0	6.80148
BT_0504	4.76117	4.39685	7.65748	4.65588	5.78658	5.88525	14.3999	16.6111	11.8282	14.9643	27.3122	0.438539	3.04709	5.88474	5.60407	6.03814	2.88825	6.01993	1.41921	1.35664	3.53468	6.11193	2.21405
BT_0505	4.86979	5.13193	5.18359	4.97676	6.33025	3.80231	1.62131	3.36869	2.1064	2.29415	3.3395	0.22504	3.77259	3.18572	6.0802	5.95217	1.03105	2.67172	0.485519	1.19344	2.13394	0	0
BT_0506	199.067	137.644	396.302	174.085	213.34	168.577	427.579	532.699	297.72	320.862	245.685	149.985	217.857	128.63	93.729	106.936	164.688	546.161	255.065	250.029	312.534	313.032	336.516
BT_0507	136.238	70.4481	238.043	94.3761	99.3211	75.9212	274.548	534.469	237.618	276.039	153	78.1431	152.142	46.5893	55.3702	60.0822	98.5698	346.961	115.879	107.978	163.378	88.066	198.443
BT_0508	3.05442	2.00268	3.88015	2.87562	3.13778	3.1582	3.65153	5.0478	3.24592	2.3422	2.4184	0.420566	2.28829	0.909585	1.04929	1.3846	1.30752	2.91261	1.36104	0.867362	1.32934	0	1.5022
BT_0509	5.11825	4.25386	8.39685	5.46264	6.72414	6.2603	8.21355	11.7523	7.77578	5.1202	4.81102	1.92668	4.48962	2.44773	2.40799	2.67948	3.34663	3.69503	3.59722	2.35792	5.48094	1.18032	4.03138
BT_0510	172.957	86.7906	244.208	108.475	60.6465	113.23	133.008	143.386	199.103	166.543	204.01	13.9807	65.789	52.7771	86.1813	71.5378	40.682	37.6224	29.786	25.4351	36.0154	19.021	31.1146
BT_0511	115.752	46.9831	195.462	62.1677	33.1456	75.4533	96.8244	124.757	127.918	121.722	117.762	18.4056	50.551	28.8948	59.0336	49.0135	35.121	29.9197	17.1057	17.2693	17.1846	30.444	21.0064
BT_0512	19.0789	13.3312	23.4934	12.8386	7.89579	16.6351	21.3265	25.7659	25.9419	17.5885	19.6196	1.80032	1.65464	1.99108	7.80566	6.32889	1.39928	2.67172	2.67035	2.78469	1.28037	0	0.74198
BT_0513	27.374	12.453	36.4036	16.464	9.78938	15.1553	23.8606	32.6752	38.7635	36.324	22.2517	2.67235	3.84245	2.9774	6.61313	6.5612	4.08123	4.23022	7.04677	3.67424	3.94187	0	3.916
BT_0514	18.6149	8.43084	26.0802	9.49061	7.91408	12.5348	12.0956	23.3919	22.7617	24.4329	16.999	2.16979	5.03012	2.9361	5.82512	5.51248	3.21625	4.54591	3.5798	2.93313	2.42059	0	2.73536
BT_0515	7.85689	2.68722	11.3797	5.08895	2.04202	2.90454	3.81078	3.4395	4.98883	4.74407	2.27271	4.75084	18.6791	9.58667	13.2833	11.1342	19.639	6.23401	5.79925	7.18273	12.0923	4.48055	8.03811
BT_0516	6.80877	8.15102	5.77643	7.36171	9.19188	4.47792	5.67923	6.86228	5.22247	6.40424	12.1919	3.18031	9.35352	6.87827	12.3858	11.8309	7.40114	10.9077	6.09908	6.55898	4.69115	0	4.95164
BT_0517	3.67494	5.76962	3.28983	6.64933	10.1013	6.50123	1.96299	3.17313	2.36814	3.43896	6.10101	0.253003	3.79491	7.01394	7.02048	7.45415	1.82155	3.60445	1.36462	2.23623	0	6.04476	1.04272
BT_0518	83.3562	121.655	86.3555	102.886	114.811	62.0461	48.7825	38.0394	52.1226	44.6637	93.9617	21.5969	132.778	93.8685	175.309	153.014	87.1336	99.8418	55.0668	49.1684	65.5752	72.1003	59.3394
BT_0519	54.4747	44.3537	85.7124	48.0519	60.0961	69.3617	61.0048	78.028	40.5145	46.9894	46.1704	5.64036	17.0703	22.6446	26.3067	26.0722	15.5409	12.2046	11.3839	19.2981	7.59139	0	13.1978
BT_0520	42.4978	51.1487	55.5982	48.7705	72.2713	67.4335	52.8516	39.0916	32.9382	35.9679	39.3455	5.65909	15.041	33.2562	31.2227	30.1745	8.43682	13.5616	7.68738	8.70703	10.335	3.33845	10.1931
BT_0521	28.5792	12.3392	45.7463	15.0218	10.2592	9.98562	24.6075	43.4961	35.1404	34.112	16.3965	5.34469	9.12918	9.09387	24.0174	17.0683	4.17093	11.3484	8.6483	2.90709	8.96666	0.818562	7.28603
BT_0522	17.0383	6.54086	26.3017	9.03123	6.19076	6.26705	12.12	18.9434	23.6883	16.7527	8.63343	3.08415	3.83443	5.45751	12.6426	11.1707	3.1197	6.90705	3.78068	1.11518	3.45629	0	2.07998
BT_0523	62.2932	14.7119	109.103	20.9988	11.8634	22.2067	45.2491	92.8406	81.7521	80.3446	29.5119	4.75084	14.5574	13.6203	33.1186	25.7084	8.4246	15.4124	8.58126	8.00765	9.84812	10.1189	7.74094
BT_0524	155.526	63.5713	254.033	76.6082	57.5614	123.491	160.046	227.435	209.604	275.507	105.577	32.2434	67.8241	66.7718	89.8291	71.6941	50.5805	58.6683	35.1603	35.6238	45.1976	0	40.1551
BT_0525	15.0677	6.17036	8.49403	6.76025	4.89901	9.78943	7.24448	10.6615	9.03108	9.7041	9.4287	2.91647	7.38281	8.96996	7.68207	7.34076	6.16978	10.2638	9.60689	5.98415	6.61756	1.86644	4.85088
BT_0526	167.694	178.677	131.888	177.877	124.743	131.857	109.057	108.977	99.1888	97.0734	132.204	22.4262	91.4698	35.8318	125.745	107.345	58.8342	55.2976	35.3575	31.2575	51.1777	70.6558	43.9789
BT_0527	2.17	10.8152	3.58499	5.33234	27.979	4.8022	3.87251	2.0193	5.32746	2.63832	8.45595	1.33097	5.8228	4.80854	13.0601	12.0873	3.75682	6.12312	2.15366	2.35282	2.83972	10.5999	2.33132
BT_0528	2.62027	11.0999	3.66581	5.73201	29.0987	4.34157	2.16455	2.66133	3.74695	3.027	10.2192	1.85009	7.55726	6.18383	12.459	14.9348	4.03638	4.39292	3.32627	1.81693	3.50869	0	2.37219
BT_0529	1.45687	7.8153	2.00847	3.67543	26.6088	4.26727	1.725	1.12673	1.6141	1.48451	7.77937	1.14675	4.72176	4.92811	7.11781	9.15963	2.84145	4.27884	1.59049	2.02717	0.621378	0	1.62042
BT_0530	2.09343	11.8135	2.24205	6.87263	41.1674	6.87003	1.85015	1.35065	4.11158	2.18162	11.0991	0.770406	6.11771	9.99724	9.84498	12.3379	3.19355	5.03053	3.87832	3.17772	2.19162	0	0.952541
BT_0531	1.20712	5.45558	2.52146	3.11787	18.3385	1.27414	1.12839	1.46444	2.34044	1.02502	8.30899	0.904922	4.65751	5.73796	7.51657	7.34703	2.73933	2.55156	0.976175	1.39971	1.28714	0	0.932382
BT_0532	1.83771	6.66724	2.1677	3.62326	24.7625	3.08076	1.26312	1.29094	2.1558	1.2392	12.548	1.18518	4.63865	7.8511	8.58789	8.94328	2.9537	4.92473	2.16361	1.61161	0.691597	0	1.35265
BT_0533	2.37452	7.57581	2.93574	4.6143	24.7851	3.58171	1.55974	1.57659	2.23971	2.57487	12.2484	1.51546	5.88969	6.89568	11.2243	10.365	3.4362	5.20478	3.03603	1.91353	2.2582	3.44832	1.87373
BT_0534	7.5314	4.22318	3.68352	6.55414	4.68578	3.05378	1.37369	1.25353	1.2211	2.4567	3.67829	4.33772	70.1665	46.0545	41.404	52.6971	49.2789	25.3813	24.0648	16.4314	15.2778	61.6887	18.899
BT_0535	154.387	196.222	193.076	192.324	182.921	188.017	118.729	94.5086	115.3	94.7721	143.386	69.7329	348.553	402.931	342.632	369.089	286.193	178.267	147.791	153.345	164.09	142.627	117.542
BT_0536	26.9085	19.059	31.3456	21.4722	15.215	17.9483	19.6411	27.2893	24.8938	19.8131	14.2509	6.4022	17.7533	20.2302	32.5584	36.4391	12.2717	13.5729	8.63289	5.25453	6.07089	0	6.59648
BT_0537	22.529	9.31341	24.4766	12.2758	7.6868	18.9513	15.0854	23.0974	19.6993	21.1464	10.2325	5.05864	8.07652	9.02248	11.7855	11.3313	6.22777	5.93422	6.36645	2.87434	6.62424	0.479608	4.96395
BT_0538	0	0	0	0	0	0	0	0	0	0	0	0	0	0	0	0	0	0	0	0	0	0	0
BT_0539	197.093	221.134	233.589	190.642	235.647	318.349	178.982	135.711	164.265	134.711	361.437	26.1373	143.663	304.108	218.433	220.156	109.573	81.1383	55.5723	52.7872	63.9563	62.0628	43.8277
BT_0540	4.05925	5.49395	3.16666	6.18029	7.01581	3.24625	1.70364	1.30023	1.30789	0.87051	1.81435	5.44949	27.4108	27.4456	34.1817	39.5777	16.6907	10.617	4.37126	5.55768	12.19	2.78204	8.75342
BT_0541	2.35184	2.69873	1.44002	3.04752	3.0958	1.40701	0.60415	0.392037	0.507206	0.617406	1.03354	1.21126	10.9722	9.71661	14.7711	17.9449	5.76756	5.46453	2.67861	1.76649	4.02003	2.65279	2.29635
BT_0542	185.656	241.342	250.048	229.136	241.501	252.978	142.545	120.284	145.811	120.327	148.024	175.018	479.425	561.511	314.249	347.129	636.418	269.726	307.814	322.311	303.772	429.622	259.856
BT_0543	5.60816	90.5057	9.96633	24.536	18.5311	11.5252	6.7193	6.16116	6.29033	4.74369	2.67274	6.15006	27.2005	5.70048	39.4774	62.6346	11.3284	4.38089	4.67561	3.20975	3.44354	1.63264	4.20032
BT_0544	6.25916	40.5643	10.0672	19.1745	17.3235	15.6702	6.43598	5.94419	7.75812	5.53082	3.03544	9.67763	11.3592	2.69847	14.5834	18.4097	4.57789	2.03677	1.5185	2.09957	3.67073	11.5609	5.14882
BT_0545	11.0771	36.731	17.0866	19.9228	22.6052	18.5922	6.37206	4.79711	4.07119	4.06992	2.39939	5.74891	17.9647	11.8684	24.6633	28.5104	7.17277	5.5455	11.2404	7.62196	4.08856	0	3.55402
BT_0546	11.2607	25.3793	17.5919	15.2331	15.1239	10.0753	4.50422	5.36115	3.30756	2.90192	2.09754	6.53731	21.3052	10.9427	26.3199	27.0927	9.54053	5.03431	8.95802	7.02748	5.69639	14.7747	3.78655
BT_0547	13.785	43.9853	22.8036	27.0748	26.0858	15.3071	8.99414	7.82859	8.04633	7.12929	4.28407	16.4372	33.7177	18.5317	51.0502	46.0111	17.7378	8.89273	11.3347	10.3906	11.246	4.55686	10.8047
BT_0548	9.69527	22.6662	20.5085	14.8291	13.4153	12.3551	8.31132	5.42197	5.50178	6.41544	2.60431	9.09396	15.5314	10.8222	25.9218	22.2743	8.14505	6.72416	6.36791	5.78164	8.47207	0	8.54799
BT_0549	3.07268	2.6038	2.24639	2.21481	3.39648	1.36825	0.478709	1.5726	1.2766	1.46764	1.60228	0.431894	12.1942	6.87827	13.4037	14.3154	4.52292	5.89667	2.79541	2.67218	3.27636	0	1.424
BT_0550	91.0937	153.855	96.9901	119.549	158.873	108.598	86.0187	67.7179	95.0447	87.217	142.377	48.4933	261.525	203.71	261.712	254.243	141.52	141.351	79.6863	61.758	89.3306	38.0665	84.0986
BT_0551	0.927976	20.0137	2.07075	5.70189	6.374	3.27892	2.66581	1.54452	0.940355	0.951344	0.764805	1.75611	7.635	3.64794	10.5655	12.6282	2.14889	1.63166	2.22385	0.944805	1.01362	3.64845	1.25872
BT_0552	1.27599	26.5774	3.8025	8.61489	7.92746	4.44453	3.44574	2.12847	2.49752	1.84193	1.02912	1.53047	11.9001	4.2316	15.4716	17.678	3.25559	2.38482	2.88922	1.69093	0.725636	0	2.20768
BT_0553	1.83071	25.4779	4.22709	9.3352	10.8965	4.91574	4.64055	2.13842	2.61758	1.67007	2.09506	2.67061	12.1007	5.25081	19.9788	19.3448	4.16051	3.22014	4.47139	2.06542	1.68827	6.09261	2.61407
BT_0554	79.7379	166.675	122.82	138.868	179.166	103.447	43.7318	37.4101	32.6748	39.3363	45.6276	13.0011	76.8217	126.922	254.325	200.974	35.7669	24.1019	12.2248	14.5638	20.9647	23.532	16.963
BT_0555	104.325	268.823	126.348	224.328	292.902	158.369	81.0874	53.9894	62.89	56.1441	75.9284	44.3235	190.271	294.009	408.505	355.627	109.135	83.5805	64.7797	66.2567	80.8316	188.426	70.4319
BT_0556	69.2389	195.457	58.518	144.968	202.17	58.0752	38.3767	31.1287	31.1357	36.9777	52.155	10.3322	130.343	138.226	381.454	353.137	56.9424	68.4447	25.2557	24.5795	32.5193	21.8844	25.1873
BT_0557	107.076	429.464	95.7098	277.101	383.776	160.943	77.2105	54.7576	61.4496	57.0517	77.9273	25.7896	214.131	286.658	599.73	586.477	112.944	123.628	50.1537	45.9407	56.1449	56.3317	51.0318
BT_0558	71.0294	99.1127	102.281	91.5169	132.975	105.055	63.3246	60.9642	48.9692	45.0515	60.3774	36.5449	169.175	223.678	178.485	169.786	135.503	107.455	99.476	96.5801	99.5718	195.97	75.3078
BT_0559	19.2249	19.5194	20.5761	18.8087	22.4804	18.2327	10.0192	11.6679	11.1681	13.0832	14.7448	6.02623	28.1045	17.6881	26.1935	25.8445	18.9231	22.2299	11.6085	10.1456	16.0547	7.99883	12.4182
BT_0560	39.3228	35.9739	46.9969	40.3101	34.0037	54.1094	22.02	20.9693	23.4272	20.6131	20.3506	6.77864	23.1569	28.1114	24.4451	23.568	20.3066	13.3716	16.3122	14.8404	14.6357	12.4581	10.5732
BT_0561	50.2836	46.227	60.4679	48.3463	42.0633	64.6937	26.2599	23.1972	27.9011	20.1668	23.4559	9.25245	32.9431	41.014	28.2028	31.5876	27.7562	17.3924	25.4062	26.1448	12.7617	55.8232	15.2532
BT_0562	46.8191	39.7986	50.0222	45.6711	42.0711	61.0325	25.437	24.4299	31.209	25.0067	25.2183	10.9075	36.8533	40.3525	31.9873	36.4311	29.3848	23.7756	25.5096	25.0663	19.6932	25.7129	21.6499
BT_0563	24.9707	27.2578	29.2236	26.5145	23.2298	28.4247	17.6433	19.414	24.5555	17.1091	15.9488	4.41518	18.7262	20.9712	21.3383	25.0519	13.2703	11.932	11.7817	9.75614	9.69552	0.925331	6.70403
BT_0564	22.5557	18.6192	33.6066	23.0244	18.4257	26.1366	20.7022	23.7624	25.5372	29.8143	14.626	2.87349	14.2317	15.1186	15.4435	18.1636	8.53861	9.34742	7.06743	7.00984	6.32152	8.23843	4.07391
BT_0565	25107.6	5539.76	33083.8	8222.58	5013.06	14672.6	12706	13704.7	15929.4	15330.8	6531.04	997.676	3278.8	1844.24	930.305	948.511	2187.65	896.807	1187.32	1657.19	1367.04	2329.74	870.234
BT_0566	100.84	97.8379	110.797	93.4293	78.4913	74.97	118.182	168.852	145.726	164.638	158.526	5.64722	37.5677	26.4893	71.1837	78.5994	26.1375	43.8985	16.245	15.925	14.79	24.6289	15.0729
BT_0567	79.5859	60.8863	86.0017	58.2584	46.197	51.3827	75.8275	104.436	103.948	103.397	84.3301	2.58534	20.8223	17.0091	31.0048	33.691	13.9277	24.555	19.3078	11.2498	10.5605	10.2948	12.7862
BT_0568	62.1804	34.025	72.0889	33.5536	18.5002	32.3963	49.4111	91.4579	78.7773	86.2221	70.2792	5.94387	21.7107	7.91669	22.1219	22.7248	18.1969	15.2516	10.7554	7.28729	4.72721	12.9795	11.6953
BT_0569	11.4448	27.7591	13.6063	19.0239	24.9379	10.9229	6.99885	12.1164	8.2656	7.15241	12.6499	1.80412	15.9181	14.4724	44.6603	43.0065	9.62373	17.4564	5.44928	4.94328	4.44796	18.6784	3.71772
BT_0570	27.3686	44.0372	27.0376	37.8581	55.8321	26.2612	15.6925	11.9662	11.93	11.358	50.606	4.98207	66.5674	72.6107	134.607	123.222	31.9688	37.3981	17.4157	12.3744	18.299	12.8072	13.9833
BT_0571	186.726	231.659	206.764	217.335	214.839	208.208	174.136	139.548	146.864	129.972	186.688	14.2196	96.9139	114.336	182.18	182.827	64.0824	77.3163	41.2243	38.5777	42.8858	54.2633	33.5347
BT_0572	160.042	254.303	127.529	169.082	341.625	248.02	213.599	156.784	168.957	98.5694	189.011	24.3899	186.15	176.542	226.694	205.556	100.906	134.056	74.0587	78.2458	66.8134	249.396	83.8907
BT_0573	73.3057	134.868	99.1639	114.491	194.619	86.8229	59.4171	78.1667	49.2802	67.8591	87.3036	21.5383	143.724	199.128	289.217	284.117	78.4744	157.307	54.7296	43.1508	62.6328	54.0007	47.4742
BT_0574	59.5263	137.294	64.2499	82.8365	255.538	64.2346	52.8931	55.2939	55.8571	41.9456	207.63	25.9599	221.864	286.206	494.405	417.446	88.7042	228.658	72.0692	60.0626	86.1579	24.323	59.1596
BT_0575	22.0096	34.3045	15.8852	25.8341	68.5087	26.9491	21.1344	17.8831	16.9366	12.5989	46.1945	3.17793	41.7194	66.6294	92.4022	73.3178	19.1928	38.5865	14.0243	17.6193	20.2725	26.4595	15.2407
BT_0576	25.6126	46.0863	29.8589	37.5868	58.3316	16.6745	21.1397	18.7342	25.7837	13.6655	66.1491	9.04828	88.4966	89.3699	148.275	147.193	36.4625	61.3996	31.3875	22.8949	31.2919	40.9756	29.1019
BT_0577	37.2712	69.7006	47.1162	57.7015	81.9221	32.2736	24.0179	28.1948	32.0072	26.9706	78.0743	13.575	97.7414	106.533	173.739	171.687	52.3126	80.7117	31.9503	19.8265	38.824	26.5942	30.3374
BT_0578	78.6988	115.296	73.4879	102.224	129.259	103.226	50.4699	42.2328	45.62	42.5762	105.611	6.68228	53.6475	86.7664	109.955	100.888	26.8183	38.4874	16.0242	13.8877	21.407	13.4842	15.5193
BT_0579	37.6283	45.391	31.4725	39.0567	41.9506	33.5821	24.8809	23.5694	23.697	19.8269	50.9587	1.87064	31.7526	35.6237	54.5421	54.8457	14.7799	19.9878	9.51314	6.37743	9.1226	11.7054	4.62578
BT_0580	207.992	312.017	166.181	271.423	275.096	217.685	151.655	115.507	150.618	120.409	265.298	25.9932	185.442	217.993	348.148	365.056	126.517	195.21	113.164	81.5713	95.5414	57.6527	69.0923
BT_0581	42.682	24.1032	43.3494	23.9409	23.6841	19.4028	15.845	23.8638	18.2723	20.2773	26.7562	2.57576	24.4688	19.2951	50.0315	40.3589	16.8588	25.0755	10.5586	10.9279	12.2123	7.17968	18.8959
BT_0582	14.8704	6.0892	22.0141	6.58229	6.00813	9.12528	23.1363	27.923	27.2007	28.0296	25.2303	18.517	7.62439	7.54624	7.49835	6.76316	8.15327	12.5907	4.3582	10.7128	10.8545	0	12.488
BT_0583	155.153	99.917	266.088	108.619	70.829	122.221	258.515	249.243	247.343	203.149	214.428	139.636	79.5516	77.2502	85.5415	71.0669	84.7234	104.585	93.8914	113.17	117.525	140.407	131.513
BT_0584	129.108	68.7942	173.545	97.1634	71.2273	132.203	79.8409	78.5972	88.1144	98.4639	69.7384	13.2253	66.9172	61.0438	75.3376	70.2871	38.5327	36.5857	26.5942	27.0106	28.7345	47.5503	22.226
BT_0585	122.051	74.8935	107.459	92.5431	78.1291	77.6444	79.1728	83.6441	83.8841	63.389	78.4733	16.3485	92.6873	60.9738	122.962	107.197	56.7942	57.4812	30.6591	29.1222	35.2979	14.0215	26.9513
BT_0586	229.244	144.875	255.195	184.501	127.256	294.435	154.076	156.961	140.609	150.538	255.381	98.1017	395.985	417.609	222.005	173.148	335.827	159.1	230.621	281.56	181.487	262.393	143.722
BT_0587	157.186	177.497	161.916	168.149	158.925	152.615	116.822	122.573	110.857	98.8359	100.864	25.1659	125.483	111.186	174.222	191.171	107.045	98.6246	77.2911	60.1976	59.3114	71.5096	57.196
BT_0588	38.681	46.9005	41.1799	41.0815	39.5265	43.4236	49.9006	52.1297	37.0043	32.7243	27.0808	6.16325	13.7365	15.3935	30.6952	27.2765	9.13943	11.433	6.75243	4.51123	8.21856	3.8347	7.06468
BT_0589	384.216	369.979	290.861	364.056	329.148	317.842	199.56	225.889	190.903	146.313	197.809	12.3645	98.2254	170.308	292.403	271.737	58.8872	134.246	43.4418	37.6701	52.5315	72.0652	37.7493
BT_0590	495.848	445.765	452.817	440.85	364.161	337.132	267.484	285.589	256.8	214.253	257.576	19.6303	130.942	185.449	364.197	322.202	83.0724	168.423	54.3546	43.1309	75.3623	78.801	55.2244
BT_0591	265.516	301.866	248.879	258.962	235.195	245.135	253.509	247.113	264.083	232.254	265.961	65.0197	201.698	216.197	241.266	230.732	186.33	166.342	127.985	134.069	105.383	104.478	123.5
BT_0592	1.2578	1.83942	1.27324	1.7784	1.92511	1.20636	0.633102	1.05641	0.803968	0.831848	1.02925	0	1.58391	1.54017	2.68134	2.4041	0.694298	2.13126	0.176047	0.721225	0.619006	0	0
BT_0593	0.311675	1.46986	0.911446	1.01096	2.33214	0.86357	0.582691	0.992546	0.690622	0.396984	1.30021	0	0.515381	0.413448	2.04739	2.93347	0.22939	1.04022	0.378068	0.309772	0	0	0
BT_0594	0.0952992	0.0842681	0	0.103038	0.194478	0	0	0.390195	0.633503	0	0.119268	0	0.094551	0.189626	0.117378	0.215268	0.315627	0	0.346799	0	0	0	0.264993
BT_0595	14.8601	13.5265	14.4411	12.3294	12.4868	14.2015	12.3309	14.3704	12.3478	12.2219	14.1719	0.536145	2.56236	2.609	5.62791	5.38509	1.93004	2.86435	1.01213	1.06624	1.0168	0	0.441931
BT_0596	171.34	142.331	176.795	147.834	195.533	138.421	96.5033	126.827	82.7279	88.7084	153.695	33.6743	212.086	239.789	238.053	203.308	167.116	179.773	151.756	137.462	79.4092	89.1002	67.5663
BT_0597	114.181	94.5053	124.12	109.517	147.412	107.779	68.6785	87.5195	53.9095	61.3609	102.704	15.9435	121.916	163.932	163.522	132.478	83.8381	105.827	85.9944	73.983	53.6017	41.8438	34.6467
BT_0598	53.9765	62.288	46.7896	58.2105	80.9406	52.373	43.1845	53.0815	36.3862	32.1371	64.3153	6.85986	63.5228	99.9777	109.401	97.9554	38.2077	59.8556	38.0058	25.3125	20.3356	11.1386	16.5241
BT_0599	93.9783	97.0139	48.9944	85.9707	124.644	87.2192	89.7645	89.3304	106.711	74.5787	118.554	104.605	225.754	255.823	197.72	157.86	177.284	237.74	202.674	225.978	118.772	221.843	215.799
BT_0600	36.9533	43.4099	23.0447	40.3017	53.8804	32.0518	24.4971	28.6524	29.0742	23.1928	48.6156	5.05864	65.3561	68.3435	111.39	105.127	34.4893	58.3413	28.1943	22.143	14.619	3.83686	13.1048
BT_0601	42.6676	90.7432	25.4006	73.0321	116.619	42.5446	38.4182	27.2325	42.91	32.0682	80.2162	10.6894	132.725	131.658	260.794	228.939	89.3945	141.419	64.5055	57.0625	36.1291	11.8003	37.5995
BT_0602	40.7892	118.971	26.3975	84.5087	153.545	51.0547	46.3468	30.2726	51.8339	35.5524	107.423	11.1086	183.605	205.286	399.237	354.586	118.39	201.682	91.1181	68.6373	53.0661	46.321	48.5469
BT_0603	5.36373	8.36798	3.59665	6.27951	13.1419	5.23329	3.0658	2.98413	4.14466	3.5247	8.16647	0.576247	16.9478	14.1397	30.4652	29.2095	9.08965	15.8035	6.58918	4.48209	3.27856	0	2.94492
BT_0604	8.86596	13.953	4.8137	12.043	25.245	11.8582	3.76983	2.97048	4.46811	3.42449	7.17022	0.755815	14.4171	32.9265	33.9428	29.3176	6.36036	13.6521	5.94025	6.77588	3.89067	0.429952	2.848
BT_0605	4.70703	8.34761	3.42751	7.05108	15.5354	6.61985	2.60559	1.97391	3.5835	2.21059	5.82507	1.33063	9.49669	19.8832	22.8016	18.9485	4.3546	11.5848	5.07176	4.70442	2.52354	5.65181	3.2173
BT_0606	2.5225	7.04953	2.18568	5.01698	9.81873	4.84436	1.45553	0.722548	1.60438	1.30897	2.53334	0.525277	6.92104	17.1647	16.5703	12.8029	3.30051	8.54359	4.07979	2.59996	3.18781	0	2.07827
BT_0607	4.15892	3.09378	1.82018	2.42677	7.00525	2.43008	1.23417	0.900972	1.3165	1.76575	1.65236	0.890782	10.5449	10.6398	18.0506	15.732	4.59138	8.98922	3.123	3.73985	2.11171	0	1.28494
BT_0608	6.40781	11.0209	4.67731	9.74515	15.5912	8.40336	3.15948	2.49869	3.33513	2.35434	3.70128	0.712626	14.2869	20.5966	34.5184	33.8001	9.17305	15.8633	8.84049	5.66883	3.82924	4.25652	3.6223
BT_0609	1.73445	1.74014	0.501638	1.91136	3.57353	3.48545	0.810656	0.81941	1.21949	0.573537	0.960106	0.11252	3.34238	4.77859	5.62829	5.19873	1.14152	3.27285	1.57794	2.9836	1.06697	0	0.463737
BT_0610	5.42749	6.9448	2.7609	6.24797	10.0661	6.0279	2.38752	2.1351	2.97124	1.64693	1.75807	0.430807	12.8287	18.1053	23.8692	24.0152	7.36648	10.1653	3.13692	5.80686	4.49364	3.85982	2.04185
BT_0611	6.01733	10.2454	4.49278	7.33654	12.0183	6.84127	3.94935	2.27154	4.46811	3.17988	2.96423	1.94353	16.3225	26.6214	31.3803	28.4138	10.8126	12.0497	7.45443	12.5974	6.14317	0	3.738
BT_0612	12.7046	33.6493	10.8767	27.2792	39.2852	18.9109	9.08815	6.87876	10.5072	7.86308	6.00913	4.32606	65.3619	78.3313	109.977	127.895	51.1313	44.3128	26.0467	29.1667	17.9352	23.2356	15.5903
BT_0613	9.88475	35.0327	8.49208	28.0116	41.7265	24.3274	9.53805	5.87501	10.0683	5.93978	5.33742	4.84048	57.5774	83.8298	110.408	123.256	41.9783	43.9783	20.3063	24.2441	15.555	13.9207	13.5213
BT_0614	9.55677	35.8425	8.96839	26.7677	39.4982	17.2353	9.23944	7.25565	9.68994	8.10179	6.65333	4.68072	63.9437	69.2085	118.093	136.92	45.1969	45.83	24.4521	20.9647	17.754	15.0785	14.2623
BT_0615	54.6555	23.9054	96.5967	32.9532	23.7724	36.0175	28.901	41.5968	42.7367	38.3537	41.4445	5.19022	15.7009	14.8698	18.7697	19.1975	14.6398	10.2699	10.398	7.42737	5.62473	4.92083	5.50051
BT_0616	8.21184	8.76092	6.82392	9.55428	17.7598	7.20742	5.00622	7.9184	3.70844	6.99195	5.92056	0.602219	5.57918	9.058	20.4486	15.3235	1.77373	3.93232	1.62409	0.798427	1.14211	0	0.99279
BT_0617	35.4808	162.397	40.9557	136.435	213.698	98.2397	47.231	36.892	31.8109	23.7218	91.1831	3.92671	56.2894	150.979	234.064	237.567	36.743	76.5756	30.122	25.709	35.5802	48.646	21.8177
BT_0618	46.5216	221.942	50.3625	191.612	297.135	109.776	79.3766	54.4559	68.0564	44.8485	195.295	7.76538	96.8241	205.212	355.84	389.082	58.8262	160.881	55.949	39.0632	55.4538	17.9423	37.7728
BT_0619	42.0068	224.052	47.6556	189.622	270.299	101.127	84.9766	53.4116	81.4558	42.0671	208.275	11.2384	118.268	185.533	348.166	420.378	73.9377	190.935	65.4937	43.2726	67.3707	35.4924	51.2156
BT_0620	33.855	151.549	34.0696	129.949	217.248	66.4083	60.5913	38.6944	54.6924	35.2619	145.755	5.81353	106.504	146.455	293.055	372.011	55.7256	169.431	66.5565	35.8031	49.4363	35.0976	38.181
BT_0621	40.1694	183.403	39.5093	150.605	224.102	76.7205	83.2401	46.041	75.8303	41.9744	158.626	6.79735	113.694	151.969	305.021	358.177	61.2812	186.39	57.0049	39.1488	62.3768	0	47.5343
BT_0622	28.004	121.348	28.4436	101.597	163.725	53.978	55.8285	33.8728	52.6048	31.8231	121.337	5.8204	87.3686	99.6929	230.328	261.274	44.2494	135.544	46.6073	18.995	44.5782	8.02276	28.7857
BT_0623	1016.74	808.836	979.909	752.495	754.861	734.566	661.98	660.056	709.031	651.025	1054.98	118.73	429.783	297.015	425.624	478.091	330.514	351.66	256.825	227.63	199.316	111.04	191.441
BT_0624	38.4853	37.4947	63.4252	39.5675	41.0556	31.7435	31.2788	27.552	36.0768	32.3174	33.1096	15.5482	65.1629	57.3189	69.6549	71.2124	48.5422	44.4865	33.0418	23.6373	37.4487	14.8591	26.5291
BT_0625	53.2929	55.1512	68.9381	58.97	76.1235	51.9514	51.4635	68.6269	38.9155	37.9602	65.9922	9.82268	52.3161	66.7024	93.4269	82.6311	37.4131	45.1768	26.98	26.046	29.8999	44.373	22.1806
BT_0626	39.2594	75.0818	47.9265	62.7284	83.4092	38.7178	42.601	58.4067	33.5073	30.1447	62.9675	7.86406	61.406	77.842	174.292	152.778	36.763	68.7243	21.2925	16.9397	26.0752	22.6047	20.7772
BT_0627	33.2713	111.941	45.798	86.0928	142.26	41.8752	48.061	48.6873	52.4051	23.0443	117.051	11.8963	143.602	141.152	375.679	298.775	76.0011	149.627	46.6822	44.0401	59.5095	20.5961	47.6079
BT_0628	71.7208	267.89	42.6188	216.425	586.864	283.212	184.656	74.4686	181.612	52.8618	202.539	83.9508	554.233	770.758	777.33	396.116	257.501	500.507	158.623	164.073	455.883	438.11	363.185
BT_0629	36.3001	43.52	52.3188	50.074	46.8851	48.8881	35.629	31.1706	31.8724	31.7871	26.3115	12.8579	67.2283	78.1288	63.6003	75.0275	52.665	34.7706	29.8322	30.8471	33.8681	21.1302	25.5708
BT_0630	49.0026	45.5366	51.8458	54.4927	53.8695	51.0186	24.2558	27.5825	26.9519	21.5465	26.292	11.6152	69.3621	57.3911	60.6015	69.886	50.5723	29.5782	31.9601	31.3943	29.3711	28.8237	22.201
BT_0631	66.1906	91.3461	74.0271	108.558	93.6569	78.9921	46.1532	42.3987	45.4321	35.137	40.2268	18.7239	117.534	114.233	123.87	147.27	109.747	54.0805	52.7565	56.8118	49.2899	52.3024	43.9975
BT_0632	237.898	266.795	298.235	243.513	275.376	252.164	333.54	317.404	278.122	236.779	328.789	40.0222	120.037	135.23	186.679	153.324	96.6303	112.977	73.3796	80.6106	93.7857	161.089	98.1968
BT_0633	33.7773	44.1558	33.2674	44.2693	50.0721	50.826	101.112	72.5004	70.7462	74.5498	89.7359	11.0811	74.53	124.781	88.6004	94.9985	64.0664	64.1842	49.0222	38.9794	55.8288	47.6909	31.0922
BT_0634	41.0491	38.5136	35.3085	40.3337	44.2359	46.0417	52.1853	40.8484	35.5215	38.1953	49.1381	5.15034	36.8399	62.8215	52.1205	54.3983	30.6887	34.8993	25.1587	25.2521	23.9584	31.3435	15.6195
BT_0635	31.8882	20.2805	47.5295	22.2964	17.7569	42.7634	30.0903	32.9498	42.1279	29.5974	19.5135	9.50168	29.6418	25.0202	30.2315	20.1097	19.6565	13.295	9.88378	16.7965	11.5843	4.05383	9.79001
BT_0636	33.8225	20.2309	32.0308	23.2645	17.4793	32.4867	14.891	19.7879	22.9824	17.2909	16.845	4.98449	41.5969	20.8102	40.9762	27.7441	19.3452	13.2686	11.5101	13.1481	6.94211	6.82284	6.16289
BT_0637	75.0595	46.4981	80.782	51.24	40.9432	46.2537	34.2148	51.6006	47.471	42.1713	51.3407	3.96289	21.9914	24.8512	40.2468	40.9908	13.4467	17.2098	10.9123	9.77067	11.2735	19.1024	7.82246
BT_0638	91.9334	79.618	104.543	77.1969	60.8008	70.4162	64.6257	66.4426	75.6388	68.6383	81.7852	9.99527	33.1122	35.2921	56.9205	62.6994	23.2153	25.5461	17.671	12.5156	10.0046	22.6646	12.4727
BT_0639	0.849029	0.482626	3.26825	1.11469	0.990068	0.43208	0.680271	1.24153	1.10863	4.05531	2.65642	0.613745	6.07705	1.81007	8.29118	6.71246	3.0128	1.82163	0.441381	0.180824	0.387989	0	0.337263
BT_0640	57.823	52.0502	60.9029	54.0662	48.5451	65.9433	38.1818	36.7754	37.8998	37.6055	41.046	5.38371	29.3959	32.9981	38.0882	34.0904	18.8954	18.1097	13.8036	12.4135	12.2818	15.5348	10.3545
BT_0641	87.1156	89.3267	119.969	107.894	134.153	169.49	55.5267	47.5068	50.9308	54.215	46.1673	79.1334	103.136	239.593	78.5227	80.8711	78.8399	62.5062	132.177	137.913	114.373	71.1538	71.8031
BT_0642	75.8836	102.621	71.1988	105.794	96.3849	84.1766	53.5671	65.2503	57.3598	51.8239	84.5834	12.6741	52.1035	86.3406	126.874	124.408	32.4067	48.8611	23.2875	16.8649	24.0364	5.54596	18.483
BT_0643	72.4553	140.995	78.4833	124.722	126.059	84.7145	75.6192	79.5738	66.8491	64.1858	101.835	10.5249	55.7182	90.1834	149.869	136.358	40.656	51.7667	27.5732	24.5026	26.9111	19.0842	21.4563
BT_0644	785.25	1291.15	841.898	1288.38	1219.42	1468.44	653.798	501.547	558.694	465.337	524.184	88.8622	516.363	587.492	709.481	914.541	450.546	444.915	389.895	317.588	279.031	369.806	196.465
BT_0645	300.289	443.941	271.988	353.279	354.598	276.865	176.343	210.903	195.209	137.553	173.29	51.7068	384.204	210.56	664.389	489.885	292.628	271.078	131.937	106.346	92.4047	86.1203	122.33
BT_0646	107.902	92.7126	188.377	111.857	99.264	171.39	203.712	319.98	165.755	423.717	749.031	33.1315	171.116	148.549	159.464	143.528	95.8982	74.4164	90.5582	71.2314	83.2126	45.4623	51.6666
BT_0647	27.972	32.4084	48.5946	34.294	59.3123	30.9913	40.5051	56.4976	26.0446	41.871	27.2712	17.0609	110.947	101.502	145.885	143.012	57.4876	96.1489	49.5325	33.138	58.7202	71.2915	42.3623
BT_0648	6.09049	11.5958	6.67041	8.60215	12.7088	6.58065	10.4632	12.5808	9.66571	8.07201	13.1158	1.29568	6.20599	9.17103	28.3842	35.6335	6.7238	17.2505	6.18984	4.90808	4.5635	14.7412	5.64515
BT_0649	8.65266	20.114	11.6491	15.7871	17.5541	5.29788	16.0502	15.3612	14.9414	16.144	35.3208	1.59628	15.694	13.5853	52.4957	72.1875	16.1943	48.1907	14.6368	12.3958	8.43334	0.908058	14.2856
BT_0650	10.9953	21.2668	16.6149	19.9024	23.1464	12.0991	15.9928	16.2901	16.412	15.6163	34.1915	1.96413	14.997	18.7147	47.3305	62.3451	17.5281	44.4397	11.6533	14.0886	11.1749	14.1383	13.0141
BT_0651	9.82542	16.5074	15.7005	13.5979	16.4417	6.70869	11.9399	12.337	9.47062	11.3571	25.5155	1.98872	11.3568	11.5349	34.7322	47.3849	14.6436	25.6765	10.1903	13.0368	7.54324	11.8787	8.74271
BT_0652	18.8915	12.5953	33.8884	15.1398	14.3492	11.4673	12.5251	19.6051	16.3496	16.8359	19.3373	2.8505	9.76082	11.0489	23.7144	28.9034	10.5279	20.0633	11.4213	11.5176	6.95055	21.0799	7.55229
BT_0653	142.071	96.5197	263.41	96.9515	103.848	119.283	238.729	253.8	268.801	223.727	155.312	54.8828	102.667	139.653	115.337	108.968	98.7849	103.041	96.3791	94.1985	85.931	45.7417	105.206
BT_0654	110.257	33.7417	144.385	54.0908	22.5785	63.9146	102.42	179.215	143.942	121.776	62.6825	37.9708	55.1524	60.9332	31.7895	32.6806	58.3421	32.9458	76.6877	73.6405	40.2382	66.7134	54.3323
BT_0655	2681.31	1783.81	1906.63	2464.62	2069.44	1812.46	845.12	711.207	1150.92	989.112	759.689	1105.3	4010.93	2593.14	2537.24	2780.42	4979.27	1589.86	1791.48	1877.53	1806.13	2522.32	1877.02
BT_0656	45.0708	36.4587	40.3282	44.8627	40.401	22.6669	13.9485	8.63444	10.7676	16.4636	13.5419	36.0606	281.743	204.454	219.741	259.623	223.86	119.349	112.096	108.758	106.212	77.3647	97.1789
BT_0657	78.6351	91.9483	88.6068	92.4897	101.823	85.8983	46.9117	42.5341	46.1058	34.9889	60.9575	16.5286	61.9201	73.6791	82.093	79.306	47.9373	43.3959	33.9063	31.9006	32.5798	60.2063	29.6604
BT_0658	147.235	171.207	144.268	183.115	192.542	207.078	89.5753	68.8964	75.9029	50.8328	94.3552	38.3344	150.253	216.003	141.915	140.932	123.221	92.4449	101.394	82.1003	108.003	110.082	68.817
BT_0659	19.525	9.29653	18.6858	8.87203	6.84016	8.35189	18.9021	32.0475	24.1079	24.9859	19.7595	1.6065	12.3209	6.41442	13.9419	14.4808	8.61405	10.71	5.99882	4.69672	3.98418	6.39708	5.70424
BT_0660	29.1454	14.9144	24.9034	18.0937	9.63221	12.6599	17.5252	25.8128	21.9416	32.225	24.744	2.78369	17.0945	9.12923	13.9851	12.6378	15.3046	12.889	9.72934	7.67654	8.02451	2.21694	8.62745
BT_0661	8.61514	4.41182	9.20487	4.48986	5.24899	6.29263	7.06827	13.3229	6.64364	6.0392	5.93394	0.418167	1.69105	1.47992	2.21383	1.96005	0.78688	1.11703	2.36824	1.57083	0.396527	2.914	0.258514
BT_0662	1.56583	1.14135	3.36798	1.09816	1.20907	1.68348	2.37357	4.27412	1.86376	2.78949	1.13872	0.499671	0.839752	0.968393	1.25099	0.979849	0.116801	0.889829	0.616017	0.0630922	0.541501	0	0.529543
BT_0663	0.680526	0.150438	0.53306	0.0919739	0.173594	0.101012	0.477103	0.116098	0.282738	0.325047	0.106461	0.286963	0.253194	0	0.209548	0.288229	0	0	0	0.253639	0.544227	0	0
BT_0664	1.35683	0.614519	1.07837	0.572496	0.607806	0.825239	0.556827	1.85181	0.659967	0.758726	0.745502	0.111639	0.328337	0.329247	0.692931	0.971799	0.328812	0.397619	0.361287	0.493371	0.211723	0.444545	0.092021
BT_0665	0.178518	0.157854	0.298313	0.193016	0.0607172	0.565288	0.222499	0.649715	0.296675	0.341071	0.446834	0	0.0590389	0	0.513048	0.470458	0.0656938	0.119161	0	0	0	0	0.165465
BT_0666	0.431341	0.264055	0.499011	0.251122	0.304699	0.1182	0.37219	0.588698	0.330848	0.380356	0.705928	0.223862	0.197518	0	0.367806	0.412222	0	0.0664432	0	0	0	0	0.184524
BT_0667	0.578518	0.186019	0.395482	0.227454	0.268315	0.374709	0.196648	0.287115	0.0874023	0.200963	0.26328	0	0.208718	0.104649	0.129555	0.475198	0.0580613	0.105317	0	0	0	0	0
BT_0668	0.584991	0.310366	0.659847	0.379498	0.378035	0.463101	0.437466	0.63872	0.648122	0.558831	0.658909	0	0.232159	0.349204	0.360261	0.55059	0.107637	0.0390482	0.141921	0.290709	0.124754	0	0
BT_0669	16.6902	8.6759	31.6829	11.288	8.30119	20.275	28.0045	34.8832	28.6656	28.152	15.8189	2.94473	10.4274	9.72685	10.9236	8.39992	7.47824	6.92218	9.14862	9.26586	11.8396	3.75231	7.67019
BT_0670	15.2929	11.3591	16.9432	10.6088	7.78962	15.3849	19.1216	24.7291	28.8105	20.4761	15.1277	5.73678	17.3821	14.2412	15.536	13.6245	12.7502	14.4791	16.0277	17.4005	11.5843	23.1726	16.3293
BT_0671	6.1853	3.6537	3.36766	3.56307	2.04338	3.7928	4.36008	5.77775	6.86685	4.31045	4.09256	0.513091	4.82891	4.13613	6.43187	5.7834	1.90302	3.65491	3.78219	2.19195	3.24359	3.74574	2.53757
BT_0672	10.3437	9.58141	12.6553	10.7277	8.03218	12.8947	7.46799	7.11451	8.99404	7.58709	5.45369	1.73875	7.35689	13.2628	8.87335	8.65272	4.94015	6.31014	7.33214	4.2263	5.09622	7.86788	4.42993
BT_0673	287.821	189.44	310.577	188.598	156.801	178.82	187.263	236.851	228.629	186.267	181.177	50.8468	218.47	141.779	156.873	164.975	246.5	137.059	142.113	140.75	102.129	138.049	102.684
BT_0674	78.517	147.233	81.0981	142.018	184.054	126.11	52.0067	38.8309	45.0658	42.6967	121.224	8.66403	60.2621	143.291	155.209	126.013	36.0498	56.9076	23.5477	21.4819	34.7833	19.2664	21.9811
BT_t03	273.984	336.23	223.916	234.847	698.901	378.538	214.239	264.456	221.604	204.012	363.102	10.543	63.5655	137.848	186.053	111.189	24.727	80.3162	24.6417	17.0841	33.3246	76.9672	28.9677
BT_t04	682.65	552.604	510.756	402.417	1076.31	590.168	387.222	572.077	399.967	299.994	463.002	24.1454	95.8681	217.191	293.126	176.331	62.7206	106.602	29.3025	29.3445	40.0679	144.221	33.5855
BT_t05	75.1434	109.275	43.6843	74.8832	324.705	178.997	115.942	82.1686	101.558	59.6752	141.064	10.6894	19.7612	72.0581	52.4095	28.1194	9.4951	20.8489	14.8257	6.74861	26.0646	6.08075	16.3633
BT_t06	348.47	456.904	302.907	304.682	978.461	562.858	319.41	344.077	306.437	245.809	473.271	14.0573	61.4983	187.598	177.713	105.894	41.9783	78.2301	20.8507	18.6373	29.9921	76.9672	43.4515
BT_t07	957.32	988.516	892.561	664.085	1824.89	917.921	564.525	805.303	542.707	431.615	669.589	25.6545	131.819	374.744	435.832	293.549	74.0794	175.579	60.2329	53.3537	80.1358	150.23	51.0002
BT_t08	368.236	439.753	400.056	337.554	994.972	662.433	332.992	306.596	307.645	219.856	338.124	20.2536	55.0996	169.242	199.044	127.708	37.5596	49.0928	14.5656	17.9016	48.0137	67.2082	27.8242
BT_0675	30.3348	33.5365	32.9138	33.5381	37.1027	27.3932	22.5387	29.6612	19.7644	15.8743	26.8727	3.51733	12.0257	12.3832	31.1825	22.4114	7.62589	15.5289	5.09857	4.37185	7.08754	8.31608	5.7985
BT_0676	22.0431	24.8804	23.5231	28.0742	29.0739	19.9009	17.7569	24.5544	16.2693	12.7583	21.948	2.6245	10.9672	12.1264	27.4296	21.6744	6.58484	15.2548	4.95453	2.89966	8.9178	0	5.67871
BT_0677	5.59803	3.45569	5.55982	5.71005	9.16071	4.13897	10.2683	13.4065	5.96812	11.7044	6.21286	0.712626	10.5842	3.99322	9.88717	8.94709	4.78087	4.65324	4.61243	4.40909	3.37874	0	5.87401
BT_0678	0.722554	0.638916	0.603713	0.455719	0.491506	0.214501	0.393997	0.534163	0.600398	0	0.226071	0	0.448051	0.179717	0.296652	0.374035	0.232659	0.120576	0.219118	0.179535	0	0	0
BT_0679	0.73574	0.266145	0.796355	0.940124	0.580098	0.873661	0.875317	0.958501	0.833666	0.511156	0.334831	0.225634	0.696784	0.399266	0.49429	0.755428	0.221522	0.334846	0.3651	0.498578	0.427915	0	0.278977
BT_0680	1.3137	1.33373	1.75316	1.18366	0.992918	1.16998	1.45542	1.74315	1.47569	1.02256	1.00473	0.287239	1.09823	0.992354	1.51319	1.03038	0.65801	0.828181	0.531182	0.797916	0.311285	0	0.676469
BT_0681	26.3202	26.2774	27.8706	24.0131	20.0691	18.1016	18.4659	23.4545	22.2026	24.5433	24.5085	3.17793	16.4272	12.5534	25.8431	26.3093	10.7467	17.0924	6.75243	5.87311	6.02694	11.8876	6.66779
BT_0682	55.3878	36.0832	79.1677	38.4941	33.0679	36.281	34.0993	40.4338	35.2778	45.6757	39.3341	6.08339	27.1442	22.1447	24.94	25.081	21.2736	18.778	14.0623	13.5192	13.1853	34.6059	9.59898
BT_0683	253.307	164.979	427.411	200.423	300.667	169.904	517.682	870.004	464.065	496.969	561.329	160.404	199.97	93.7505	88.0925	96.863	149.09	282.103	186.694	209.657	198.863	232.589	266.271
BT_0684	10.7793	12.7424	12.9371	11.8028	13.8882	7.70167	14.6019	22.4103	11.5757	11.8244	12.0613	1.61785	12.1448	18.1314	37.0734	28.5275	8.29482	15.0459	5.23573	5.65181	5.99042	1.84066	4.82621
BT_0685	205.946	212.284	149.405	229.062	196.125	234.743	106.946	90.3687	107.036	98.6889	125.092	97.7067	333.181	331.203	231.944	262.283	474.871	197.106	250.818	263.391	182.824	345.376	222.734
BT_0686	45.7897	66.9338	64.9081	60.3675	73.8968	60.3937	37.1939	37.3125	30.7694	24.7678	31.6048	9.74223	54.8856	69.8507	71.2193	78.064	47.3629	49.4775	38.7678	38.8446	39.0052	39.6557	27.3922
BT_0687	42.678	42.6594	36.6356	57.0415	52.3992	34.4891	20.7669	18.2881	17.5663	14.61	18.5844	29.3465	224.012	188.78	180.97	228.227	203.438	91.5507	100.248	85.8343	85.7278	80.1043	64.7658
BT_0688	39.0475	42.368	31.6279	42.4643	35.4346	25.8496	25.3963	21.6427	27.7704	24.1074	37.487	4.79345	22.4438	25.7858	37.0332	39.4154	15.687	15.4792	11.1691	7.45676	14.5453	19.851	7.42811
BT_0689	46.5127	44.2434	49.103	48.2922	45.2499	41.4154	36.7047	32.2724	35.9863	31.5525	37.2175	3.31152	19.1064	24.8756	33.8186	35.2503	14.1203	16.1307	12.3979	11.1052	14.0383	37.6203	11.2396
BT_0690	85.4983	67.0208	90.4889	75.8009	50.1433	56.6756	57.6005	50.8534	60.5589	46.2699	50.7745	6.77631	33.6557	29.9491	50.3187	46.9083	26.9861	20.2257	16.1641	11.3883	14.4803	11.7814	12.5085
BT_0691	16.1273	8.7403	12.7437	10.1758	6.75592	8.03083	7.78081	8.58478	5.58038	5.96365	6.9251	1.75497	11.5899	6.30508	18.2909	14.1551	9.50256	4.54591	3.61422	2.96133	3.93346	0	2.63015
BT_0692	13.8571	7.90391	16.063	9.86901	8.49316	10.2772	7.86922	9.55299	5.34459	6.95759	4.37998	1.91452	9.52531	6.77561	13.223	11.0036	9.50256	3.03061	2.23737	3.66641	2.72316	9.52953	2.89317
BT_0693	48.6878	94.15	88.849	85.3832	121.346	53.455	72.0433	116.363	50.6437	43.2777	45.6899	23.479	377.354	417.279	502.453	642.316	142.518	26.8837	20.2738	12.7561	18.4852	14.5815	8.8332
BT_0694	44.1083	111.13	65.3764	104.09	128.58	49.4335	75.7222	130.547	69.9323	57.0422	67.8215	63.6612	789.057	419.33	755.866	1033.31	342.481	54.7108	46.9443	31.9134	32.0755	69.6178	41.8229
BT_0695	47.4156	155.876	76.5864	141.213	195.935	105.979	89.5356	124.609	69.4674	49.0908	60.5944	53.6685	739.727	769.775	851.849	1192.48	329.41	51.3216	52.5172	46.1633	38.4441	84.4688	35.5636
BT_0696	63.9287	66.3876	63.0889	57.2454	85.7185	75.5504	50.3996	52.653	44.1099	35.3437	57.6191	11.1338	55.4193	80.5174	91.2084	102.839	30.6188	23.1042	21.8005	29.8534	17.9214	36.8836	18.586
BT_0697	161.252	136.1	279.977	128.032	142.021	144.934	178.927	179.554	151.251	182.741	239.775	33.0579	157.89	163.465	260.333	189.082	100.152	100.938	42.9212	38.1421	56.6878	46.5064	62.0034
BT_0698	50.0516	52.6024	65.1641	51.8155	69.2422	41.7467	38.398	56.5679	31.2884	29.6072	32.7094	8.89482	37.3128	51.177	99.1946	79.6226	19.7635	30.3835	10.1002	9.37909	16.5731	2.48556	9.26121
BT_0699	105.733	139.544	121.402	139.242	185.28	110.775	163.356	161.962	129.931	87.8301	117.572	67.5702	133.441	162.887	245.211	189.549	131.155	126.841	64.4067	78.8153	109.66	73.6621	138.693
BT_0700	0.0171513	0	0	0	0	0.0203664	0.0961952	0.117041	0	0.0327686	0	131.455	469.982	408.03	337.365	317.049	348.513	222.868	247.473	258.153	208.266	271.404	224.484
BT_0701	597.895	784.16	799.785	723.366	616.07	558.307	658.854	554.001	596.909	596.355	803.037	90.3317	449.007	331.802	461.12	470.737	382.589	272.323	237.458	212.712	186.859	220.733	186.807
BT_0702	68.0661	141.12	69.1922	130.98	141.576	58.1047	26.772	22.0392	33.8239	31.2014	78.5505	5.55026	79.3815	72.5084	157.164	181.97	43.6602	76.6321	23.5056	16.7158	30.4087	3.27425	27.2802
BT_0703	11.0283	44.0615	11.9918	35.4359	45.645	17.0428	9.87337	5.59662	8.98316	6.054	17.2234	0.419192	13.0376	24.1077	52.5352	59.2964	8.29964	17.6052	4.06979	4.44614	6.75748	0.417306	3.88721
BT_0704	191.132	246.885	205.936	210.353	179.197	133.368	135.902	113.887	139.488	114.73	180.606	33.7444	153.166	120.007	220.324	220.729	139.964	117.315	83.5929	70.5325	74.6276	68.2794	69.0384
BT_0705	53.3465	72.3178	53.6879	66.916	72.1124	52.5349	42.518	38.7577	44.1943	37.2436	77.1546	7.57729	59.653	61.4546	99.5469	92.9139	39.3658	49.1562	28.9007	22.0056	31.82	43.104	24.537
BT_0706	1.28728	1.66364	1.24103	1.49889	2.12178	0.705506	2.40663	2.56777	0.987373	1.32431	1.36319	1.00213	0.8842	1.37924	1.58553	2.23677	0.76523	0.793166	1.80173	0.295252	1.26703	0	1.10138
BT_0707	0.233278	0.206276	0.682186	0.504446	0.317368	0.184672	0.436124	0.530634	0.38768	0.148565	0.486583	0	0.154298	0	0.19155	0.175648	0.0858453	0	0	0	0.497483	0	0
BT_0708	28.441	17.0848	45.5246	21.0575	20.1877	18.1711	36.7	55.4823	50.6049	57.5869	41.591	16.6859	17.3294	11.995	11.9941	9.42718	10.9212	13.0002	14.6248	19.357	7.9112	51.9088	26.6479
BT_0709	2.68859	3.15569	7.36094	3.07996	3.24952	6.04312	4.45798	5.50412	10.266	6.84897	3.82546	1.07974	1.71481	1.84694	1.99084	2.27744	1.13073	1.18574	1.16475	1.52696	1.22863	3.43961	1.602
BT_0710	1.97394	0.918661	1.56248	0.336986	0.742044	0.246734	0.971151	1.13434	1.5539	1.38944	1.17019	1.05142	1.64922	0.413448	2.55923	1.64275	0.45878	1.04022	0	0	0	0	0.288886
BT_0711	452.335	356.762	355.91	413.019	357.645	254.733	140.537	128.954	160.686	118.687	187.844	72.8399	434.046	244.926	516.161	441.569	468.316	155.899	139.284	158.638	129.487	228.136	145.991
BT_0712	51.472	32.1195	41.4565	45.9589	50.4693	49.1904	11.848	14.5562	16.9539	11.2221	24.3743	9.3858	43.0934	21.8371	52.3551	57.9597	56.6537	16.405	15.7498	31.3399	17.8002	49.8325	9.88552
BT_0713	220.192	309.177	188.103	334.758	355.071	397.549	91.5159	50.4643	90.5024	59.2875	120.665	38.6292	201.812	266.64	272.391	201.698	138.577	62.8406	54.0768	63.8558	73.2604	86.8918	55.9043
BT_0714	230.207	193.659	186.102	230.89	221.434	243.913	61.5199	54.3337	69.8136	51.3852	87.6098	27.3463	179.155	172.168	216.782	199.872	156.385	58.3977	54.2492	63.3967	55.3784	122.735	45.8459
BT_0715	307.29	210.209	162.546	245.718	300.461	339.168	61.169	58.1315	69.56	60.8216	92.409	28.8365	269.345	194.724	222.552	222.054	221.119	68.7657	70.7954	110.74	79.204	180.16	58.6034
BT_0716	1036.47	1032.17	712.281	1095.43	890.205	1002.4	323.282	238.886	365.359	263.493	344.54	125.219	788.426	544.339	998.475	859.092	841.816	274.058	194.106	250.148	225.41	395.248	216.919
BT_0717	1245.18	1229.91	819.999	1457.69	1222.18	1314.33	361.397	239.221	415.872	268.319	400.637	172.859	946.778	758.228	1171.68	1013.25	944.625	324.121	240.981	310.219	308.748	458.885	271.963
BT_0718	851.42	654.459	484.077	782.043	611.293	519.309	210.931	157.129	248.419	174.511	225.592	61.8689	563.435	308.997	716.081	614.313	510.737	185.457	130.336	157.682	146.515	213.149	141.377
BT_0719	685.032	477.356	409.03	585.427	475.701	511.425	177.364	141.687	226.349	148.536	146.371	57.4867	424.868	292.775	523.214	454.165	404.012	157.636	116.776	125.258	122.855	220.941	122.942
BT_0720	24.4415	6.62892	10.7273	8.77397	7.21554	8.42018	1.98672	4.56199	3.08253	2.7686	2.46644	0.391075	5.69339	3.15254	7.61528	8.1615	3.54086	1.16073	1.33592	1.95874	0.618063	5.45042	0.967062
BT_0721	42.2642	40.4875	58.3954	36.3022	42.7284	43.4683	38.2654	41.9324	36.0742	42.6989	45.9624	9.82064	26.7503	27.4186	28.3358	27.4504	23.6839	18.894	18.7974	18.4732	16.046	32.6885	17.0201
BT_0722	250.067	167.194	432.967	161.073	166.377	252.446	174.458	242.683	242.999	260.293	732.209	36.9739	76.606	58.6037	61.1632	61.964	99.8422	131.811	75.9825	66.2733	57.5855	58.3987	78.8309
BT_0723	47.4283	25.7897	82.6713	37.5758	26.978	57.452	22.6769	42.9676	38.2775	69.263	134.747	6.89638	20.5532	8.94915	9.90396	12.4682	19.7103	25.1084	6.94344	9.75283	7.8474	0	10.2321
BT_0724	135.495	50.6712	167.801	59.0628	49.1809	75.8899	74.7595	203.929	143.294	276.608	391.204	6.62441	61.8137	17.4056	47.2737	44.3574	68.1902	98.6654	31.8323	22.8882	26.2685	95.9216	45.1719
BT_0725	43.7134	26.743	56.6205	27.5891	17.1156	25.5814	31.0474	40.4206	35.6627	35.8845	25.7048	3.81008	22.9509	14.6494	32.1501	29.4811	16.6251	16.6696	9.74242	9.60396	8.83156	15.7337	11.2827
BT_0726	19.4543	14.0747	26.229	21.9903	22.5571	17.8509	20.3897	61.1487	20.5741	34.9161	14.7559	5.96617	21.3487	24.6338	29.7704	31.294	12.0403	17.1176	10.7266	7.03111	7.54324	39.5956	13.1141
BT_0727	31.3331	16.7262	30.3593	19.9649	13.8518	20.1696	22.4932	31.1288	20.8501	28.0881	25.1225	4.44939	27.672	22.9159	27.1019	24.8157	23.5107	15.2674	8.66294	8.4409	11.1138	19.446	10.3764
BT_0728	25.7298	23.3493	32.4587	26.9514	18.3214	11.84	26.4606	34.0783	30.0512	37.1312	31.4609	10.1193	31.6478	20.8488	28.4647	32.0187	27.7057	23.097	20.7559	19.4	10.812	0.567536	16.4472
BT_0729	78.1963	64.8629	109.508	66.7449	45.1143	39.3521	71.0883	91.838	81.5266	98.0708	89.7477	29.2626	91.6617	51.0272	68.5135	71.8146	81.1674	52.1961	45.6646	40.8055	35.0222	9.05041	42.5036
BT_0730	165.744	156.015	163.96	166.471	138.217	116.988	102.403	101.904	109.545	92.5066	115.577	20.3067	103.644	81.6127	105.733	121.828	76.1967	63.7902	48.5734	45.2615	38.7509	31.6414	38.0511
BT_0731	128.943	123.723	169.324	126.323	160.973	123.854	135.955	125.536	130.973	144.214	206.746	46.3406	181.464	182.46	173.033	162.747	158.767	132.862	109.771	105.354	114.613	273.939	92.5402
BT_0732	18.5205	24.5892	26.6351	21.3241	29.2659	22.5762	19.8148	20.9522	17.7954	13.9868	28.6484	3.5017	31.113	29.6774	41.7199	39.3672	19.1798	15.2069	10.7358	11.077	9.7867	8.07271	8.81101
BT_0733	34.1944	24.0965	48.9678	25.1441	19.5959	17.701	30.2383	25.0078	31.0464	34.2183	24.5181	11.5259	23.7837	16.3384	28.5076	22.8112	14.7228	12.3044	8.52297	10.4339	11.8109	4.44159	14.0976
BT_0734	9.39341	8.67278	10.2587	8.88915	7.67135	7.32201	8.62902	9.76894	6.7117	8.37054	8.10054	4.07504	25.6157	27.624	48.9214	39.6472	16.9784	11.4812	8.66061	8.92391	10.612	6.29699	11.3804
BT_0735	24.4864	38.5439	15.572	49.5853	40.7915	18.6112	8.57816	3.93715	5.02062	6.0757	5.51496	68.0443	414.083	317.288	325.544	396.622	363.988	160.976	148.871	155.503	176.567	125.102	130.049
BT_0736	22.3884	31.1831	15.3229	39.8753	34.8841	23.0157	8.13636	3.27603	4.28735	3.986	4.54822	42.5305	255.423	273.004	191.232	232.618	228.763	104.086	105.229	110.835	120.989	133.195	85.0223
BT_0737	39.7341	64.7666	44.9414	54.151	65.8036	37.2209	38.6127	35.904	34.9677	25.7404	58.1439	6.45977	40.6887	49.9417	93.2749	81.8756	24.8649	39.4415	20.0757	12.7787	23.1893	15.3112	19.1433
BT_0738	235.27	474.029	256.172	387.342	458.704	265.733	244.009	195.714	209.998	159.985	356.407	55.4747	280.455	355.211	647.157	569.496	179.219	267.604	117.417	104.172	108.816	61.0068	84.272
BT_0739	168.894	175.951	164.986	171.19	160.03	206.673	193.807	176.292	180.671	152.187	157.594	7.30007	34.7098	79.3517	81.7374	80.3638	18.7139	30.0242	16.4997	14.1337	23.7336	35.298	13.0374
BT_0740	233.216	198.5	229.541	208.074	163.815	146.578	242.753	240.451	254.289	242.564	242.61	9.73922	58.7545	61.6497	124.457	118.022	40.2681	52.3137	23.5746	17.6364	35.1389	12.2966	27.412
BT_0741	419.009	217.385	428.384	234.75	137.054	144.351	176.49	275.655	267.403	257.57	260.909	6.94116	93.0081	49.9493	124.08	126.421	52.2458	51.0923	33.5449	21.1047	27.381	40.9068	26.0897
BT_0742	761.739	475.683	814.192	478.858	313.517	271.489	441.094	538.792	592.34	565.143	666.079	32.1362	179.578	117.909	239.887	247.464	124.687	108.234	83.1412	74.3808	63.529	31.9917	59.9373
BT_0743	60.579	86.7731	77.0228	76.2687	108.171	72.5525	48.6377	68.9285	40.1025	42.1297	74.0052	6.79735	48.2375	77.892	102.254	86.718	25.7252	39.0156	17.8584	13.2273	24.6388	21.61	18.345
BT_0744	24.4026	37.7453	29.3054	38.1982	58.3461	41.6059	22.0619	25.2521	18.1586	13.3606	30.3578	3.44026	22.5488	39.135	48.8078	47.0597	11.339	17.6502	8.48263	5.42991	6.9905	34.2479	8.30463
BT_0745	43.2761	73.3186	44.3013	67.4832	97.1761	49.3498	44.9376	50.3108	34.9947	30.873	81.3354	5.96221	35.4713	68.2255	111.207	105.968	20.7941	38.1225	12.1283	10.6902	19.7071	33.9165	11.6544
BT_0746	36.8102	67.8482	41.4574	61.2202	83.5493	47.825	44.9561	49.2284	38.2892	29.3082	63.4134	4.69534	30.7918	74.1878	110.264	105.158	16.5756	33.1499	7.86699	6.35757	12.8834	7.1605	10.5403
BT_0747	24.9596	18.3921	30.3855	25.7567	31.8345	24.9689	16.0404	17.8753	15.5009	17.3238	19.3199	3.94685	23.1837	38.2832	29.5815	28.594	7.46282	12.17	9.10659	6.2018	12.2674	26.6305	6.23548
BT_0748	203.294	386.444	146.704	342.513	327.123	192.709	242.459	153.54	199.075	181.145	408.385	15.0909	133.356	194.922	480.839	377.064	96.3947	203.382	67.9806	53.6007	84.2698	48.9639	51.9446
BT_0749	102.795	71.8287	142.933	75.1307	73.651	100.615	118.414	127.089	116.253	113.675	103.241	17.6949	42.9744	53.3973	48.8075	45.0691	30.9897	31.9776	34.3326	32.3476	27.0299	34.0281	30.7887
BT_0750	124.453	95.5649	149.242	104.106	119.482	112.354	159.729	165.085	154.989	156.856	210.718	19.7072	90.5628	80.7465	85.3805	85.5976	62.4205	66.3257	67.0036	62.3649	59.3991	184.274	55.9843
BT_0751	217.747	242.263	269.783	225.188	272.155	299.445	293.406	265.475	284.166	224.769	323.048	35.4379	120.003	178.49	153.082	162.52	107.327	101.684	105.248	104.461	90.0622	144.668	80.2004
BT_0752	19.7882	24.1308	18.2356	19.4375	21.7745	15.0508	9.30918	16.3278	12.2515	16.803	19.3427	0.436302	11.1638	15.441	29.789	25.7822	6.21108	16.5756	3.29459	2.50663	7.0333	13.0302	4.3156
BT_0753	9.70993	6.19371	19.2759	7.89389	6.84453	5.10495	16.6981	18.4114	14.9049	22.5166	8.67342	52.0092	27.7612	7.66934	19.7196	20.6777	36.3731	22.6354	21.0392	20.9957	37.4625	20.9092	34.4196
BT_0754	40.5059	29.7559	36.9167	35.674	22.743	31.4758	17.642	19.5768	19.677	17.37	9.91588	38.5531	51.6702	35.7823	33.772	40.5958	77.6913	45.4368	39.6855	50.6329	33.3187	47.5355	29.2411
BT_0755	33.3713	24.8914	22.5876	28.9107	22.063	30.5516	11.73	12.8447	12.8413	9.41287	8.08941	16.407	36.5352	33.0964	24.7136	29.6294	50.3694	31.8321	29.7279	34.3394	21.6868	46.1005	17.7977
BT_0756	20.9066	25.0907	25.3138	24.9032	25.7543	17.9962	18.753	16.7778	18.1648	13.1756	19.9221	7.8159	39.8082	35.0915	39.6158	45.9323	38.8187	35.3701	28.3689	27.5517	22.8447	46.5014	24.254
BT_0757	30.3601	43.8461	28.0259	39.1861	44.1948	48.1934	26.7492	21.9589	26.1526	16.2386	25.919	14.5238	52.6026	53.2101	50.7654	63.675	48.227	42.7729	44.3009	47.9181	35.7365	70.0488	31.7351
BT_0758	3.45073	6.74807	4.74061	5.81169	6.97421	5.3584	2.85346	3.53219	3.30848	3.04285	2.65761	0.895446	3.62116	3.037	7.02918	8.09454	3.15021	4.65103	1.44893	1.38505	2.12277	0	1.84524
BT_0759	0.422493	0	0.529506	0.456804	0.215546	0.250847	0.394935	1.44155	1.40426	0.807201	0.264377	0	0.209588	0	0	0.238589	0.233213	0	0	0	0	0	0
BT_0760	0.38272	0.33842	0.197507	0.219071	0.505365	0.374265	0.336712	0.307259	0.374138	0.3441	0.225401	0	0.580742	0.582352	0.915051	0.788234	0.447371	0.0901645	0	0.134253	0	0	0.0626004
BT_0761	17.2028	21.5128	27.677	20.0646	22.8359	16.3289	19.8797	27.3283	16.7155	22.0532	27.1035	5.07081	21.2657	19.2014	36.0455	32.7807	12.2309	20.3274	8.37396	7.52524	9.73553	9.2235	8.5143
BT_0762	4.90637	6.50767	7.43017	6.18895	8.34372	7.03989	4.58634	3.06912	4.0769	3.51523	9.9781	2.75855	6.08482	10.1695	12.8416	12.93	3.38535	7.36877	2.23182	1.2191	3.9237	0	3.41071
BT_t09	1.54153	2.27182	1.28799	1.11114	5.24301	2.44067	2.88196	0.701297	1.70789	1.96346	2.57232	0	0	4.08978	6.32892	6.38387	1.13455	3.08692	0	1.53212	0	0	0
BT_0763	23.613	17.1306	28.8025	20.6781	16.3385	11.8907	12.101	13.9744	12.9682	12.4527	12.9836	1.36946	11.5236	4.89149	33.7227	20.0975	3.85922	4.87755	1.80558	1.41216	2.02003	0.908866	2.57118
BT_0764	89.2078	90.5931	83.9595	108.925	65.6519	46.7082	38.3397	42.1776	56.0443	41.9563	56.4638	3.74729	82.8839	25.6737	168.602	125.943	37.1045	29.7161	16.2731	10.7856	22.5958	3.06087	12.8304
BT_0765	223.336	259.701	234.054	312.613	231.249	188.781	147.1	124.109	198.62	122.757	159.813	20.2536	186.156	79.8527	390.759	284.959	106.167	76.4252	47.0187	39.1531	57.2795	47.6353	43.2496
BT_0766	113.553	132.526	85.0569	112.394	124.019	71.8282	37.3125	43.8276	43.7785	50.2392	98.0168	14.5184	131.759	64.9329	165.841	167.458	62.4976	104.556	45.7801	42.7278	38.1243	60.989	41.0304
BT_0767	51.5799	78.7584	70.4516	56.4311	60.7566	47.1986	52.2603	45.7813	49.0644	41.1892	63.7859	2.19601	17.9701	20.7249	44.8531	40.3511	10.6108	24.2311	9.47569	7.53561	7.8395	3.60068	8.73115
BT_0768	27.5151	39.5929	33.0476	28.9921	28.66	17.0172	36.4372	34.5973	30.6962	28.1101	36.6674	1.50403	7.89905	8.49126	27.1433	23.2355	6.46903	11.6065	4.17205	2.27893	3.66738	0	3.36501
BT_0769	171.279	140.996	183.176	130.067	100.287	133.038	249.761	256.622	246.655	289.295	314.774	25.5782	82.4131	65.753	106.492	102.444	50.2866	60.2806	34.5932	27.3319	36.5628	52.4464	44.8417
BT_0770	277.144	276.054	244.355	269.943	240.254	270.51	254.614	314.51	261.25	263.938	321.617	10.3307	83.3851	77.6921	118.08	145.267	61.5119	55.0213	39.6236	29.6758	28.844	41.1369	22.9441
BT_0771	636.063	763.323	612.823	825.984	724.1	888.513	584.103	619.684	571.238	472.736	610.817	33.5816	255.16	276.86	299.989	363.772	191.541	174.416	144.01	118.502	112.752	145.648	79.3647
BT_0772	42.2493	35.8786	27.874	38.1819	36.1141	25.558	12.8168	15.4491	19.2093	17.667	23.345	6.9918	51.013	35.6891	61.5617	70.6764	34.7619	30.6491	21.1766	14.4989	17.85	1.07082	12.8563
BT_0773	131.316	145.977	104.825	146.653	114.841	96.1815	71.4232	60.637	79.4178	65.5458	122.977	7.55434	55.3002	45.8511	95.9297	95.1743	38.1217	46.8613	26.8108	18.1616	24.9287	15.3415	20.4864
BT_0774	188.473	214.279	206.448	213.56	192.693	251.723	133.984	108.422	153.555	129.452	169.005	21.1404	81.8095	127.883	142.127	133.787	61.381	76.2383	42.8664	39.0566	54.5623	37.3435	44.2843
BT_0775	187.718	170.004	174.92	163.058	118.996	137.937	153.389	185.977	179.972	175.497	255.99	17.1194	242.303	176.784	279.568	283.153	146.254	166.583	61.6758	45.1769	61.0504	39.7928	52.596
BT_0776	270.68	234.032	282.217	231.96	167.09	231.454	217.062	229.152	209.357	201.723	295.289	51.8024	430.744	344.112	332.291	343.706	344.438	246.41	149.904	137.481	146.845	109.142	120.191
BT_0777	246.643	214.64	278.083	211.458	154.892	138.432	212.852	254.954	227.907	243.99	296.871	91.7299	455.854	247.951	338.457	333.082	420.19	307.675	153.658	143.918	162.18	104.928	164.95
BT_0778	27.9188	16.0921	17.5488	26.6212	16.3844	13.6779	4.32294	4.73375	5.40831	4.00873	4.07284	8.81152	64.4908	36.9784	62.6035	73.5596	54.8366	27.525	24.4646	22.9817	23.012	4.60165	17.9792
BT_0779	838.18	315.06	1542.78	365.697	366.189	335.159	784.385	852.439	602.468	1408.79	779.618	270.006	309.026	138.011	372.215	187.16	133.191	86.9545	95.6652	107.778	117.881	179.72	148.808
BT_0780	317.095	239.738	525.997	244.566	225.137	276.97	517.528	669.632	519.744	509.969	358.552	112.586	172.408	167.887	129.509	119.52	194.16	108.734	193.231	185.159	115.157	145.074	144.73
BT_0781	180.813	155.047	288.9	165.871	142.636	182.858	316.997	354.228	306.52	275.821	276.905	110.176	132.901	160.95	90.0404	94.4457	162.978	101.841	172.631	155.873	119.111	233.137	127.376
BT_0782	4.28706	2.96673	7.00817	4.83675	8.74863	9.73875	4.18166	6.61419	6.50505	3.56118	0.699821	1.88636	0.184931	0.741774	0.229578	0	0	0	0	0	0	0	0.518295
BT_0783	5.63324	4.98118	8.32082	3.91546	6.97959	6.68924	6.39418	6.31538	5.01523	3.84381	1.51073	0	1.59686	1.60129	1.23899	0.908911	0.888431	0.805756	1.46426	0.599876	0	0	1.11886
BT_0784	299.867	401.152	365.941	213.584	634.178	240.262	103.743	141.765	112.255	180.144	268.117	69.3507	351.648	523.783	639.874	609.101	98.2908	471.102	117.561	74.6626	184.924	402.812	190.834
BT_0785	336.553	272.384	338.694	322.224	313.923	280.708	274.657	246.325	258.149	246.365	365.22	37.8076	191.842	197.383	183.036	211.93	202.351	133.594	151.998	121.825	87.8877	101.273	83.5023
BT_0786	6.57406	6.51067	5.33901	7.22167	11.2155	6.93211	1.96648	1.79447	1.74805	2.713	3.02772	4.96768	31.2034	40.3944	29.7328	36.2933	25.9534	16.7454	17.799	14.7405	10.4306	0	10.3831
BT_0787	162.829	149.722	183.814	182.499	149.38	171.432	106.756	89.8083	107.155	93.0671	92.7991	298.856	612.289	845.54	254.731	317.98	894.124	310.501	571.17	640.624	433.421	799.692	408.683
BT_0788	133.808	89.8099	146.38	121.011	95.0918	109.308	63.6086	68.5981	82.4679	83.5035	78.4295	162.637	448.307	401.384	198.931	248.107	570.104	250.245	369.973	354.164	234.881	475.105	236.612
BT_0789	450.555	797.637	366.003	802.339	719.298	523.676	392.266	336.739	342.645	283.229	432.953	40.3019	212.378	288.756	506.419	429.315	148.059	195.591	68.2515	75.7121	95.3353	67.2991	90.7296
BT_0790	6.31468	9.03843	7.45864	6.68014	9.73434	5.39455	3.90688	6.69625	3.24642	3.55863	3.8093	1.53253	7.25671	8.40677	12.9255	12.7248	4.66426	5.45835	3.96768	1.62547	1.45322	7.9333	2.02116
BT_0791	18.7005	36.1493	21.8096	29.4301	36.5722	17.3331	28.8432	26.0898	24.2581	32.8504	23.7289	5.95802	27.2636	20.4657	30.5189	31.1535	19.6128	17.3716	13.9885	15.9533	10.6347	23.7249	11.1221
BT_0792	40.1114	91.2366	41.7545	80.6011	110.032	76.5838	54.5296	39.3909	42.0856	42.3537	33.5727	7.64141	43.7862	59.3538	57.8685	66.8337	37.4265	27.5219	27.4152	29.3686	24.099	68.036	20.0282
BT_0793	37.4758	120.016	36.2573	93.4002	109.766	60.6146	52.736	49.3347	50.0929	53.6172	40.036	9.73976	98.5398	72.3863	101.349	131.871	81.2474	49.1438	55.2651	50.2748	34.357	65.5446	35.5652
BT_0794	12.0999	53.8661	18.2762	41.7622	63.3572	33.0497	18.1751	11.4492	19.7176	16.4269	15.0123	8.19887	61.0615	63.5968	59.1621	82.4387	49.595	34.6442	37.7553	34.3636	26.9185	38.2648	24.7798
BT_0795	158.772	76.8293	215.486	92.8172	58.4161	120.116	122.029	161.371	146.328	191.154	117.859	9.91479	30.0713	29.4846	35.7477	27.5934	16.2911	22.8064	15.1519	11.1368	25.463	5.75761	18.7287
BT_0796	0.569654	0.377786	0.499759	0.523528	0.552185	0.947016	0.319498	0.34986	0.615352	0.380926	0.463402	0.0960844	0.395627	0.283374	0.245571	0.450371	0.314445	0.285183	0.2073	0	0.546673	0	0.2376
BT_0797	14.6464	7.34724	15.7087	7.15659	8.33445	5.35139	8.16199	9.80257	9.82985	16.4131	12.3376	2.37542	16.0684	9.8079	9.54026	10.1798	10.5723	9.87051	6.6624	11.7576	7.20798	0	5.0908
BT_0798	0.324995	0.431064	1.42559	0.351387	0.165805	0.192959	0.303796	0.665333	0.270051	0	0.203367	0	0	0	0.40029	0	0	0.325402	0.591337	0	0	0	0
BT_0799	0.599484	0.833002	0.536662	0.185191	0.174767	0.305084	0.480326	0.935062	0.426972	0	0.428719	0	0.169936	0.170408	0.421928	0.483627	0	0.171495	0	0	0	0	0
BT_0800	0.537068	0.23745	0.20193	0.406478	0.438399	0.318873	0.301222	0.439796	0.357016	0.718272	0.403287	0.181176	0.10657	0.213732	0.595347	0.424608	0.118583	0.215096	0.195442	0	0	0	0.298678
BT_0801	0.813978	0.925403	0.582943	0.628629	0.711895	0.552323	0.217395	0.47611	0.386495	0.444331	0.436586	0	0.346109	0.694137	1.28901	0.919335	0.513497	0.698568	0	0.346717	0	0	0.646679
BT_0802	1.66482	2.33575	1.69702	2.37602	2.26493	2.37228	1.53547	1.06034	1.47558	1.18748	1.91685	0.224646	1.73984	1.81092	2.62467	2.08087	1.15177	1.68912	0.646225	0.728046	1.42014	0	0.678957
BT_0803	0.574495	1.23824	0.585007	1.08701	0.879281	0.724826	0.469894	1.0291	0.895069	0.343003	0.539239	0	0.712481	0.928794	0.928719	1.05439	0.317117	0.934723	0.130664	0	0.229716	0	0.199683
BT_0804	40.1986	53.8754	36.8487	58.4495	47.1932	47.1181	16.1669	12.7127	16.9169	15.1527	25.3245	3.50062	18.0417	21.7298	33.5963	31.1701	10.4741	13.9523	5.12492	3.90446	5.2163	5.97407	5.77095
BT_0805	50.3008	62.6668	32.2696	60.9246	65.9571	39.7341	22.6805	18.3366	19.2585	19.5112	19.6696	124.241	403.559	432.492	276.856	311.747	350.419	240.978	191.35	217.899	193.689	227.177	250.434
BT_0806	168.478	181.78	189.475	176.186	170.239	127.977	111.94	160.686	99.361	90.7632	134.253	11.8383	59.665	64.2977	135.683	118.265	36.4077	52.9669	21.5749	23.0393	23.7064	20.4957	19.7585
BT_0807	175.651	136.875	166.732	138.12	150.407	106.304	133.407	93.1676	146.453	145.296	147.76	41.7475	114.366	72.6822	89.6115	74.0566	75.3627	67.3504	55.9302	59.8129	59.3807	57.6474	50.2297
BT_0808	103.974	95.8345	130.904	97.3212	108.096	80.6465	59.557	82.238	59.1368	63.8422	102.725	9.83195	66.4406	58.1281	102.517	101.815	36.3663	57.9563	28.6119	20.2097	27.319	19.1202	25.4436
BT_0809	118.708	140.204	137.686	131.613	179.339	147.423	97.7382	114.861	75.0951	77.1424	121.013	9.5938	59.811	95.432	122.599	117.774	35.7766	56.0358	26.0647	22.8219	31.6722	33.9578	18.7447
BT_0810	41.8469	37.8926	41.7302	37.9582	37.2587	16.3648	24.4483	37.6177	25.2433	26.9067	35.2503	2.37542	22.3561	19.2155	48.5686	39.3104	11.3275	23.7698	8.41951	6.59864	5.79213	2.70255	7.55229
BT_0811	87.3208	69.8596	106.738	80.708	58.1208	51.1608	56.7582	62.6307	75.9302	73.2223	61.4441	14.7032	57.4089	42.9643	82.8696	80.0641	42.9739	44.2417	23.1533	18.3733	27.8846	11.4405	23.8211
BT_0812	42.2144	22.6006	64.0659	30.1264	21.1627	47.3913	29.767	43.0322	42.302	42.4281	28.5789	20.8487	35.2316	24.1782	25.1588	19.5209	33.0738	22.2349	36.5945	44.6635	23.4557	39.3992	35.5353
BT_0813	35.4837	18.1493	34.9188	19.8771	18.1175	25.2202	16.5979	33.1168	22.8193	20.78	21.1859	6.93366	35.9415	21.869	25.7024	25.5677	30.3177	22.0657	26.5942	37.4517	16.8024	57.904	18.7333
BT_0814	33.2037	25.6486	32.017	27.2487	32.6749	25.3897	18.3009	27.5033	18.5297	19.2036	22.4293	6.58234	27.1516	31.5172	35.4234	30.3345	15.2056	20.3576	13.9626	13.6404	14.2668	12.1143	11.4441
BT_0815	363.16	283.603	238.192	313.258	230.541	204.658	141.919	164.995	202.855	195.307	208.628	240.511	655.077	236.303	439.238	432.417	769.983	290.092	195.527	179.718	192.588	186.917	356.846
BT_0816	145.239	157.291	138.179	196.551	150.233	167.93	65.7323	46.3272	74.5895	58.0521	51.9338	79.6579	272.522	268.095	192.575	212.181	438.664	104.307	108.992	135.12	136.075	206.412	123.113
BT_0817	124.038	74.9754	93.4488	77.4991	109.438	51.7955	73.5396	73.3702	67.6952	72.8151	167.378	17.3979	154.112	77.4003	176.677	159.147	75.6575	76.6691	37.8537	33.622	44.18	22.31	43.7512
BT_0818	7.3762	4.85789	6.64068	5.98518	4.63815	4.48709	6.72562	9.45812	6.92863	8.60481	7.60847	0.564456	6.94477	6.40912	20.4888	11.4019	3.1249	5.7799	4.51602	2.86872	5.70929	7.11762	3.14056
BT_0819	91.1669	66.3007	124.019	81.3991	92.5549	112.428	98.4958	45.435	69.2827	105.033	54.2769	97.3636	165.751	254.33	90.6586	74.6813	116.494	87.7643	127.259	125.67	126.031	416.421	129.087
BT_0820	16.9299	25.0571	21.8989	22.3181	37.1355	19.136	10.3247	13.5918	10.2311	11.0702	15.8626	5.19199	35.7497	55.6648	65.6791	55.2164	17.8908	30.8202	22.0738	10.5278	24.3269	25.5391	13.0906
BT_0821	57.5978	65.1158	42.1661	55.0532	62.2057	66.7046	40.1759	39.6412	41.2635	33.0551	64.8209	3.32456	21.1037	55.0707	58.1969	61.2808	16.0781	29.2735	14.3454	15.6719	15.4123	16.548	9.59125
BT_0822	15.7016	10.8731	20.4492	12.5791	16.552	10.4457	7.95764	14.6522	7.93828	10.3008	9.82535	0.159543	12.0122	7.71666	28.4848	24.2506	4.69907	10.7965	3.44211	2.11524	2.11802	0	3.28769
BT_t10	8.50546	6.19371	4.38933	4.86857	6.63655	3.56466	10.2891	3.41421	3.32589	2.86769	5.00925	0	1.98557	0.995539	9.85979	6.21588	2.20939	3.00568	0	0	0	0	0
BT_t11	29.5189	12.8298	24.4548	37.3257	70.4495	16.6351	49.5747	51.2131	49.8883	30.5887	38.1955	5.06339	12.4098	11.9465	33.893	20.3429	4.41877	9.01705	1.8207	1.4918	6.40183	0	4.17364
BT_0823	774.676	891.332	903.898	849.246	634.367	546.289	656.518	496.055	684.511	623.059	680.402	287.542	718.078	385.833	570.629	584.335	671.654	489.01	338.9	336.02	326.607	261.018	375.21
BT_0824	106.054	56.365	78.0829	82.784	52.5606	69.5057	15.6823	20.7281	17.4407	20.686	21.4122	16.5795	51.2177	29.1909	29.1745	34.265	40.5097	25.1593	27.0291	31.2915	19.8587	67.0123	15.9266
BT_0825	333.453	407.398	272.828	419.574	346.302	416.217	110.73	88.7277	100.229	99.3361	89.2272	114.198	337.62	303.485	282.5	296.358	343.727	204.373	197.95	225.966	153.057	271.353	158.084
BT_0826	235.552	252.487	260.678	231.738	240.346	223.986	117.549	142.374	148.158	147.609	166.379	29.5459	113.601	135.453	203.21	202.345	79.0042	109.51	55.7119	49.2573	49.6561	26.7826	55.2421
BT_0827	280.993	221.765	389.404	217.768	183.461	200.759	179.404	189.907	203.561	248.313	212.108	57.0101	157.603	141.124	151.251	142.801	124.253	108.044	91.8705	84.258	81.0898	86.0608	97.7396
BT_0828	30.6827	44.2794	52.0826	43.958	58.5154	43.9187	16.3153	29.1147	16.3447	13.7621	17.7696	2.33648	17.3855	33.9027	42.0567	39.0348	9.40498	12.8987	9.57772	8.88014	8.41916	41.8674	7.31843
BT_0829	46.6768	98.0286	56.7225	92.9251	106.09	84.0851	38.682	42.1013	31.5959	26.4275	53.4186	6.15006	42.0612	79.8068	94.0244	78.7998	24.6311	36.2176	16.7437	14.4094	23.6975	30.3204	11.9089
BT_0830	47.5543	47.4851	65.2726	44.5641	54.8427	49.1697	62.6254	58.9845	56.1442	59.7207	65.1799	7.55491	25.387	38.7786	43.5474	41.3854	15.8865	21.1829	15.4326	12.0765	16.7667	7.68094	14.1771
BT_0831	74.7603	96.9741	84.5708	94.8921	93.8925	59.9185	44.9273	59.2571	41.9785	46.9436	71.513	4.54868	42.9284	54.3757	125.223	115.538	28.3494	45.7824	17.2285	13.2228	17.4449	0.805016	13.581
BT_0832	43.3725	57.6511	49.6703	61.6351	64.79	47.9056	27.9152	31.6861	23.2731	22.0307	44.7249	5.42291	23.5557	39.9219	62.4072	60.4736	17.5763	23.4622	10.5748	10.4159	12.2624	6.64433	10.0574
BT_0833	497.992	331.985	1057.54	405.204	451.193	275.634	549.497	867.082	462.161	459.961	431.67	252.244	1092.12	861.819	1385.71	966.244	571.137	398.291	251.091	218.926	343.072	246.828	373.295
BT_0834	41.4182	58.1206	36.1106	61.968	63.8158	36.5989	32.8897	35.7789	31.7686	27.855	49.9716	2.9206	29.9952	51.1297	110.772	90.351	13.3811	33.6337	6.93125	5.98893	9.30539	0.465194	7.22214
BT_0835	138.75	152.656	128.388	153.544	157.903	102.96	85.7333	92.0454	79.0038	72.2627	134.39	8.84639	83.9576	102.821	209.614	196.732	49.7356	73.9223	26.3043	25.1614	31.1884	22.1294	27.0173
BT_0836	251.731	298.067	232.447	287.786	256.773	188.325	172.772	164.556	167.978	141.158	245.469	21.6494	126.788	165.688	302.642	234.844	72.8865	106.345	40.2858	30.3773	61.5872	85.1304	43.4974
BT_0837	250.201	254.952	262.802	263.088	226.251	191.508	160.695	174.118	160.953	153.523	220.078	17.253	109.908	113.109	258.819	221.077	58.7608	92.1338	29.9403	22.7235	43.5842	22.5385	34.0074
BT_0838	45.8807	45.2938	55.073	50.1163	66.9083	81.9708	26.5357	20.8728	21.8473	17.7117	26.5469	1.94353	8.88584	23.4486	23.2235	20.4082	6.64946	7.23682	5.33669	7.49597	9.71737	9.8498	4.51473
BT_0839	27.5539	15.2278	16.9212	13.5552	8.9967	11.4517	12.1056	15.0423	27.4747	14.477	13.2763	0	3.96395	2.19307	11.0297	8.09129	2.28143	6.34533	1.0027	0.82157	2.64423	0	0.383087
BT_0840	20.6033	16.2153	15.2768	16.4449	11.5019	22.5442	5.94923	9.49586	13.8036	9.78945	6.41255	0.727788	3.58529	5.68799	7.83888	8.22371	1.19088	3.45618	2.9441	2.41227	2.41544	0	0.749873
BT_0841	38.7285	19.3979	21.3839	18.7992	15.0882	21.8044	10.5316	18.4075	21.7841	14.9022	10.7784	0.182725	8.81345	4.20339	14.8107	13.153	3.16931	6.6165	3.74513	1.29204	2.42576	0	1.50616
BT_0842	73.6345	42.8737	51.9421	47.2031	36.9507	67.3702	24.0722	24.9869	45.4714	28.4442	22.6609	1.35738	19.1623	12.0097	28.2491	30.6758	8.6622	12.0863	3.66066	4.19913	6.4357	18.9179	2.79715
BT_0843	93.0905	52.271	62.8733	54.1255	37.6028	72.4715	20.1118	32.8529	47.4382	28.6929	23.0608	2.51515	15.8512	13.5639	33.3217	29.8337	9.05415	10.0246	13.566	7.93954	9.53998	0	5.6272
BT_0844	28.7698	13.7872	21.0542	15.0093	10.1615	24.2485	9.40321	17.0241	16.0487	13.069	9.56793	0.339346	8.58313	5.20419	12.3899	11.9295	5.10848	5.23742	4.02672	2.39951	2.57428	0	1.958
BT_0845	56.6241	33.1588	37.4101	27.0839	18.6722	37.6715	20.8918	39.5105	43.3743	34.2463	22.9022	3.54205	19.7186	10.894	29.098	29.7319	11.84	15.0185	8.73359	3.35434	9.1166	0	6.88197
BT_0846	34.1163	15.1303	33.8884	14.2751	13.0405	22.4508	14.6126	30.4168	25.1012	20.7854	20.8858	2.49419	15.9287	7.35593	18.6035	21.3537	10.4946	13.1137	4.9968	3.46429	4.05449	8.51304	5.58031
BT_0847	119.533	93.7995	157.141	82.4355	58.4959	73.17	97.7008	136.792	134.161	147.904	120.8	19.7343	105.439	46.1726	109.76	95.5825	88.908	69.5058	31.9322	29.0709	33.6835	10.4776	46.6306
BT_0848	112.337	119.753	155.153	109.07	81.317	91.748	111.015	96.209	108.782	107.811	102.998	26.3574	74.5904	75.661	71.8549	62.9483	63.255	51.458	37.2785	36.7568	29.9921	16.3264	41.0376
BT_0849	0.261336	0.231086	0	0.14128	0.133327	0	0.24429	0	0	0	0	0	0.129642	0.260003	0.643766	0.147581	0	0.261663	0	0	0	0	0
BT_0850	0.28971	0.192131	0.635408	0.313237	0.147803	0.172009	0.135406	1.77929	0.361096	0.276754	0.181287	0	0	0	0.178415	0.245406	0.239876	0	0	0	0	0	0
BT_0851	5.37411	2.24153	6.60824	3.61789	2.79348	2.64894	4.17051	9.96402	6.23493	4.45575	1.90351	0.684121	1.00602	0	1.3738	1.37427	0.447769	0.406101	0	0	0.648718	0	0
BT_0852	3.28606	1.66039	8.62899	1.52268	3.03361	3.34462	4.09562	4.48484	3.90073	6.27823	0.979174	0	1.08675	2.4909	2.31279	1.59059	0.17275	0	0	0	4.00443	0	0.435112
BT_t12	78.4862	95.6962	45.2117	71.156	209.909	46.889	71.0883	65.868	78.5848	52.1576	82.9737	9.86713	30.4709	51.4107	92.4671	70.4756	21.5274	29.2861	8.87006	0	28.0695	6.5485	21.6886
BT_t13	25.3496	34.054	20.162	21.0832	38.7983	15.6297	13.6708	13.3067	16.203	11.1766	29.2848	1.64452	21.2813	9.70012	54.0392	37.9907	11.84	17.5717	10.6441	7.26773	6.23768	0	14.9109
BT_0853	38.125	44.6527	37.0024	45.4628	45.6752	46.8247	19.8408	15.4452	16.3831	18.5464	23.2904	3.39346	19.7113	24.2195	30.3554	27.665	12.438	14.3022	9.15165	6.89858	9.00998	4.72947	6.71315
BT_0854	113.488	60.8662	106.309	81.5922	105.253	75.7171	51.4023	55.6218	63.1919	75.2559	44.6594	86.1729	660.88	540.103	439.759	464.698	471.019	328.786	278.875	258.15	217.071	382.432	219.597
BT_0855	12.407	8.7083	9.6579	10.9054	9.38081	7.38407	2.61436	3.53282	3.80734	3.46755	7.07488	1.10407	19.9552	19.004	20.6319	25.2031	9.32852	14.061	6.8212	3.99213	7.23336	0	5.87401
BT_0856	24.3555	20.5352	26.3369	21.9744	18.2298	20.3956	8.3117	6.85916	9.1323	9.91854	14.2038	1.86307	9.94516	9.12107	11.2919	11.8827	6.76775	5.91678	3.71808	4.69315	4.94665	11.87	4.06957
BT_0857	1.70374	0.844569	2.07058	0.753587	0.632151	0.73568	0.916957	1.44449	0.858002	1.28231	0.743056	0	1.15252	0.359556	0.794874	1.10791	0.683965	0.310159	0.281818	0	0.330305	0	0.21534
BT_0858	0.425533	0.268769	0.609504	0.262909	0.248111	0.613581	0.397776	0.290385	0.404105	0.638792	0.11412	0.102536	0.452349	0.120961	0.262061	0.514941	0.234891	0.0608665	0	0	0.38892	0	0
BT_0859	3.37674	2.53304	4.3925	2.76851	2.31875	3.09757	2.42346	3.01416	3.29789	2.41549	2.88411	0.323921	1.33374	1.14638	1.36008	1.42792	0.777377	0.961414	0.52414	0.334022	0.307158	5.80435	0.4005
BT_0860	10.8722	13.0507	13.273	12.486	12.8753	13.9136	7.8987	6.38128	6.27238	5.16608	8.46006	0.950168	7.20983	7.28587	8.67296	9.73444	6.2812	5.41468	5.73991	3.69524	3.24359	0.756715	2.97616
BT_0861	6.3374	7.32367	6.54096	6.71186	6.11908	7.44841	4.24227	4.02603	5.09091	3.68505	4.70605	0.273386	4.26145	4.25714	5.11061	5.76641	2.98823	3.37552	3.06709	1.88478	1.55543	3.70132	1.53235
BT_0862	1.62915	1.39736	1.65386	1.14495	1.2966	1.52829	0.913731	0.822687	1.29958	1.30729	1.28451	0.0549583	1.13145	1.13459	1.50495	1.61922	0.629495	0.880843	0.415	0.631489	0.521143	0	0.0906016
BT_0863	2.35186	2.09359	1.87932	2.37219	2.19036	1.79935	1.18038	1.91729	2.17722	1.59832	1.67911	0.106495	1.44076	1.79023	1.98301	2.06797	0.853856	0.790203	0.861599	0.470638	1.00984	4.02859	0.790028
BT_0864	1.53194	1.48295	1.03072	1.44713	1.54667	1.16806	1.02502	1.25448	1.12556	0.646993	1.15034	0.0543989	0.927947	0.802173	0.993087	1.34776	0.534076	1.06563	0.586823	0.336572	0.412671	0	0.269038
BT_0865	312.76	293.204	169.55	327.687	207.98	292.893	278.819	185.107	247.227	254.131	202.185	57.3979	135.819	135.881	112.607	83.4575	85.7018	177.094	290.447	211.842	257.612	206.552	198.198
BT_0866	228.006	203.916	123.97	234.767	127.039	191.904	175.718	130.027	163.786	176.781	147.375	31.0043	104.158	83.3506	82.8905	66.4657	57.4964	129.192	226.614	146.751	162.18	303.134	139.027
BT_0867	254.372	211.397	140.831	240.199	127.866	161.09	177.577	138.648	158.993	179.235	150.776	28.7845	108.035	64.6403	83.4791	65.1208	57.8133	130.912	219.769	143.547	157.712	138.784	127.78
BT_0868	15.7445	9.45646	11.7898	12.4194	12.0234	13.287	5.7389	6.2167	4.7723	3.78375	6.19634	1.33617	8.05604	5.12288	6.82996	6.3748	4.37274	3.96583	3.60346	3.83827	1.26703	0	3.30413
BT_0869	127.95	71.2073	113.935	91.0851	110.597	88.3585	33.7056	61.44	38.133	43.8393	56.4764	33.5426	114.262	98.7071	78.7295	94.0371	87.2136	51.6379	89.4652	145.305	50.3316	20.5487	37.067
BT_0870	148.953	294.861	166.614	231.096	343.75	201.871	166.653	160.943	114.119	93.9827	142.121	16.9948	98.5011	199.336	358.507	292.251	61.0014	123.565	33.8634	35.9744	49.8856	38.7936	43.4528
BT_0871	35.3994	26.5602	29.8905	27.9353	28.6587	23.0215	12.6893	17.4522	15.9538	15.1887	21.2597	6.32508	25.7459	29.0258	39.9059	35.9154	14.4068	17.1962	11.3264	10.2866	7.67714	5.54103	8.6546
BT_0872	304.885	450.937	256.784	437.599	404.281	373.48	201.296	168.603	180.477	142.372	234.001	29.9594	192.201	237.534	402.31	378.553	132.337	163.209	73.187	69.9927	85.6408	83.1035	73.5449
BT_0873	52.7408	86.2952	30.8908	88.065	95.8674	51.6424	28.5466	23.7711	23.8207	19.9904	48.7855	2.86963	27.6614	70.3715	110.799	112.169	13.9458	32.9616	10.2928	8.62372	12.3812	5.14211	6.50477
BT_0874	25.7905	47.7544	16.9903	43.8532	63.2018	32.85	17.7206	15.9448	19.4155	12.0027	36.9668	2.97444	25.4786	53.0723	105.478	78.6722	9.49076	41.7136	8.02162	4.60079	9.16667	1.48053	7.66175
BT_0875	106.769	146.801	72.695	136.669	142.217	71.7336	56.6296	31.4894	55.1233	38.4994	100.607	16.0884	142.25	98.231	188.183	186.051	102.361	95.6747	56.2873	46.1193	60.4738	34.6293	44.9212
BT_0876	68.3485	100.447	61.0641	96.8498	96.8567	79.7449	26.2441	20.1353	28.1419	22.2631	54.5811	12.9882	77.5138	84.8813	119.729	118.333	58.04	52.6731	35.2132	27.9378	34.2234	32.9537	28.3279
BT_0877	66.8753	90.2805	71.3517	95.6259	106.32	84.1514	28.9328	23.7976	25.719	29.7014	42.943	19.1346	78.7866	90.5702	97.5492	90.4793	58.5223	50.9029	40.2632	33.4075	44.801	30.1014	32.1285
BT_0878	8.20494	5.30604	11.7412	6.62034	6.74753	6.10757	2.6329	5.26481	3.86681	2.4567	3.98481	0.206558	3.64501	2.31491	5.50544	3.87275	1.01397	1.594	2.0054	0.730284	1.56695	0	0.851305
BT_0879	17.165	14.3237	14.1756	15.2404	13.5127	15.2533	5.73807	11.1704	7.27321	6.29834	8.53594	0.766952	6.09027	8.25598	12.041	11.6834	4.14136	6.25997	3.10253	1.52525	2.18179	5.34451	2.21263
BT_0880	49.0637	35.6717	39.9692	32.713	26.978	48.2273	20.3837	24.5529	21.5169	20.0498	27.9728	4.59759	21.9053	24.1356	32.3977	33.2486	12.3377	21.0146	13.3909	13.8165	11.3351	0	14.0218
BT_0881	72.3102	59.0216	84.9115	51.6615	48.9398	53.5981	37.3341	49.6558	41.0671	64.6341	40.8548	12.3043	55.4579	44.2716	66.6008	62.6168	37.247	60.2578	34.5103	20.6634	24.502	1.2249	41.5829
BT_0882	18.5781	12.8351	16.6251	14.6428	20.3735	11.2984	9.15383	20.9006	6.6943	10.0181	12.0817	0.937152	14.9525	15.6159	29.5546	25.2578	5.63545	12.3777	3.41193	2.79559	3.33246	1.3994	2.99333
BT_0883	37.6126	46.8941	27.8708	54.4207	61.5357	31.297	21.4719	26.4164	20.2275	19.3204	55.4333	3.85898	48.7576	47.4361	136.388	121.034	24.4495	47.6472	10.8234	10.6418	11.7097	7.99058	10.306
BT_0884	7.18057	18.0381	5.69276	18.7035	23.118	11.9179	3.4578	2.07881	1.40125	1.87077	4.73155	8.62491	65.0083	105.049	79.5307	104.14	44.0803	38.1264	26.7244	17.8418	23.4917	5.4805	15.1262
BT_0885	6.99538	17.0871	5.38187	19.7324	20.9892	11.5143	2.9782	2.59952	1.84166	1.98492	3.25054	6.65896	53.6683	96.609	64.7486	93.4018	38.6904	32.2468	20.5417	18.5863	21.0479	2.79116	13.385
BT_0886	13.1339	24.6056	8.88905	26.7681	33.6326	20.2734	5.8732	3.8588	4.03609	3.27805	4.33992	19.3204	111.943	175.148	100.32	158.997	93.2808	66.2963	59.7549	54.905	51.3285	66.5462	36.9911
BT_0887	33.039	19.3519	32.0881	24.4847	21.8133	15.4521	12.164	14.0696	15.5873	13.561	19.4581	2.56545	18.5276	14.6278	39.7568	35.5975	10.7278	19.1206	5.53491	5.7948	7.02778	0	7.98865
BT_0888	462.508	330.215	658.776	328.528	240.879	497.838	480.784	459.316	497.077	434.112	470.428	48.3705	161.585	144.506	142.431	143.154	142.899	106.719	72.1249	71.4988	83.2814	125.559	90.6275
BT_0889	193.85	85.5408	207.676	102.861	74.972	102.522	82.8666	155.433	119.321	106.693	117.57	2.38939	24.7067	19.2119	38.2018	39.9567	14.7336	16.4232	10.7171	7.8919	12.402	2.50384	5.39026
BT_0890	12.6748	13.492	19.6288	10.6491	15.6511	11.2162	14.1875	27.9864	14.2215	16.5039	16.974	17.7022	45.9759	26.5054	37.4871	32.825	34.1353	25.8663	24.3842	24.0715	13.9454	0	19.7546
BT_0891	80.1595	88.7958	71.882	88.8386	94.9734	79.7866	34.5835	38.3376	35.1337	33.9398	63.3892	5.44787	32.8705	50.9275	62.6864	62.5122	19.4494	30.2812	21.0142	14.0079	17.2198	5.25902	10.7501
BT_0892	95.2694	97.0347	83.7108	91.5561	89.4658	88.77	48.9511	50.1889	47.3939	39.4307	74.4082	7.03249	41.5729	52.0169	74.9241	70.3053	24.0271	35.4838	19.4208	19.2691	19.739	28.0034	11.4775
BT_0893	11.497	13.7864	13.1439	13.0371	15.279	6.52645	7.65405	8.87896	7.92229	5.57183	10.6687	3.21628	15.3018	15.5116	33.0877	28.0606	10.8351	13.3645	5.10224	6.18722	4.66446	30.888	5.14625
BT_0894	70.9371	76.4708	98.2405	79.4304	79.0314	84.3928	35.3132	40.1215	34.5803	35.5071	51.2265	19.2954	66.2135	86.4751	72.2287	73.6157	48.7964	46.1202	42.5284	38.9821	33.1897	57.1791	25.046
BT_0895	84.4278	124.789	85.1297	100.436	121.299	111.164	49.3801	61.416	52.3065	42.9875	91.2367	11.3351	75.5783	87.848	138.721	127.637	47.9417	88.9198	37.4566	29.6758	35.919	31.424	31.3412
BT_t14	98.7646	68.9926	76.7441	64.0712	86.1624	52.7755	81.2437	138.165	164.135	83.0263	110.008	8.32939	33.8063	21.6174	93.668	53.5431	26.7135	26.6998	5.39115	13.2518	9.47803	0	26.0897
BT_t15	24.1506	11.8135	14.8119	18.3339	28.8366	11.5932	21.1344	17.5324	35.8657	12.7625	23.1509	3.46683	7.64713	8.17956	33.5433	9.28563	5.67275	4.11589	0	0	0	0	1.42881
BT_t16	63.7165	55.4325	79.8553	60.0018	61.8675	93.9658	42.2687	48.3895	67.4616	35.3423	60.4494	0	22.4316	30.6734	16.4552	20.3123	10.7782	14.4056	13.0893	6.12847	13.1497	0	10.0017
BT_0896	84.9868	47.48	95.7964	52.8145	41.6493	53.0875	57.8713	80.75	68.0313	69.8823	68.085	4.20194	19.9735	17.3829	23.6554	21.0073	14.2344	15.6737	9.8619	7.72908	9.15356	5.42664	7.7228
BT_0897	1831.36	1033.57	1285.4	1287.84	728.729	1481.6	431.846	459.86	727.54	522.775	460.574	55.1083	443.012	317.547	653.524	550.784	275.034	381.39	105.234	88.385	121.635	108.847	93.5879
BT_0898	492.179	268.678	487.687	320.777	223.912	347.33	225.957	296.851	288.641	262.005	208.079	23.1561	164.868	109.088	198.479	183.617	96.7363	91.9093	47.7677	36.715	36.4037	40.2398	37.3788
BT_0899	411.289	577.123	469.14	541.831	604.347	557.107	290.808	311.718	274.935	266.94	453.091	34.9427	209.71	226.719	344.631	350.818	139.683	178.26	85.1071	85.0435	81.373	54.1108	73.5242
BT_0900	748.925	1100.74	516.727	976.255	1018.8	928.359	396.301	380.831	408.24	340.663	456.16	57.5459	715.972	400.618	1011.96	1063.07	442.193	551.01	189.93	184.036	169.09	109.667	181.432
BT_0901	60.7984	61.2226	87.496	64.1602	58.4741	43.4219	62.5349	91.3498	56.6587	81.8424	91.8251	212.645	456.543	327.527	241.391	259.743	589.268	271.729	418.818	351.548	151.772	310.476	243.504
BT_0902	515.355	346.744	483.106	348.819	334.652	316.067	451.691	576.206	563.081	532.003	477.514	1600.54	1580.73	1052.75	565.709	564.35	1869.55	727.423	1534.46	1481.69	1100.98	2243.23	2156.79
BT_0903	180.365	215.243	107.825	171.548	206.552	171.46	144.904	123.206	141.689	146.603	136.772	8.45923	89.565	91.6278	171.949	149.127	36.8443	91.7562	15.9278	18.3523	34.7111	3.6747	30.4265
BT_0904	470.279	466.286	273.883	419.809	397.603	438.079	311.162	266.95	330.071	300.374	266.851	10.04	134.033	159.729	269.135	244.513	59.3947	125.281	28.2502	29.5387	42.0762	13.6992	38.1376
BT_0905	373.828	312.477	210.038	270.304	239.017	267.817	199.125	176.475	212.2	184.959	216.724	7.56615	101.586	107.524	199.35	178.971	42.3238	92.7515	27.9023	17.1076	32.7029	9.10861	26.8319
BT_0906	396.171	443.078	258.516	425.067	451.779	512.21	320.001	177.979	273.156	207.848	345.463	10.5959	173.891	288.085	344.724	278.711	76.6135	152.584	54.1927	40.2162	89.6007	46.164	59.3908
BT_0907	375.529	452.304	263.752	395.497	457.418	478	314.84	173.725	286.996	233.67	443.428	21.5091	204.387	303.49	418.079	331.173	92.0623	179.294	57.0929	47.0098	83.8093	24.3971	68.8763
BT_0908	317.778	415.208	254.119	346.718	422.684	315.154	307.984	217.877	327.159	242.827	539.897	33.4522	250.328	284.371	456.513	358.83	131.062	224.866	77.1279	84.3297	101.418	75.5152	112.237
BT_0909	387.106	576.499	389.79	499.728	601.552	498.648	327.823	244.567	374.575	322.073	784.926	35.0907	340.053	381.87	652.554	538.998	194.5	289.347	84.4552	83.7944	120.516	62.2333	124.326
BT_0910	737.467	604.808	714.977	561.373	563.822	511.138	452.438	461.905	475.335	540.411	1004.84	34.7727	339.192	265.953	540.566	469.561	222.915	244.028	111.838	103.359	116.994	91.7973	114.862
BT_0911	169.473	96.6661	121.418	106.123	80.7503	89.873	54.2388	91.0661	84.817	75.03	93.3229	10.1637	45.74	37.6754	56.3991	62.4537	27.8135	35.5234	25.236	19.9029	17.4476	27.2138	17.9109
BT_0912	100.006	69.8323	79.7751	78.3092	82.0022	89.3124	46.3506	65.3927	50.6924	44.4404	76.3498	8.9274	41.7334	47.6692	54.897	60.093	36.289	28.1705	21.2881	22.4261	25.8418	50.517	23.2378
BT_0913	246.535	220.742	267.031	223.374	224.977	281.419	142.61	151.413	149.81	147.79	216.341	76.4157	166.27	189.239	147.218	160.221	174.413	126.907	128.557	122.544	91.8523	173.378	111.539
BT_0914	139.225	154.666	154.285	146.591	157.861	172.473	96.7837	73.5193	78.1341	82.1831	122.787	45.9644	96.9083	161.804	85.5208	86.25	94.4076	68.0537	70.3395	73.4586	82.1034	296.892	56.5006
BT_0915	8.44986	6.58228	6.55579	8.04845	13.9592	5.01693	4.88967	4.66789	4.34653	8.45639	23.4162	1.35738	24.5518	8.40677	11.3987	7.95297	2.8874	9.2662	2.19639	2.99938	2.57428	0	2.23772
BT_0916	47.6398	21.5136	48.0208	28.6684	35.6766	18.1648	9.80528	34.0008	19.6113	18.9275	38.4714	0.982932	30.6432	10.436	52.5761	49.3633	13.9928	23.3391	8.48263	11.2942	3.72827	1.95702	5.26635
BT_0917	60.8521	33.6519	133.321	44.3702	33.6185	56.9363	62.3324	81.3528	88.719	80.5949	50.703	13.8106	20.2764	16.227	23.6792	24.5617	17.3192	15.9371	11.4417	12.0115	14.8769	2.6397	14.389
BT_0918	6.12473	9.66567	7.88929	7.58785	10.6326	6.56578	5.64571	5.10833	5.37202	3.8193	4.73749	1.5783	4.93728	7.02445	10.0059	9.89585	2.48865	3.23654	1.85735	1.64865	2.44902	2.28538	2.12883
BT_0919	11.8007	16.5216	11.64	15.4762	16.9464	7.91464	9.601	10.1406	10.7136	8.76787	14.0849	4.42319	19.6218	11.9579	35.933	36.6522	9.77082	9.6274	5.56672	4.23533	5.5924	2.93553	8.20335
BT_0920	56.0301	86.299	54.5703	83.3532	88.5894	39.8403	20.072	22.4883	18.8337	18.4469	53.4197	4.40151	48.8957	45.4708	99.0401	94.0182	29.5495	41.058	16.1435	13.6719	15.741	19.0292	12.8537
BT_0921	58.1163	58.144	69.3279	63.0574	73.573	65.4228	53.1846	51.7562	41.5322	44.8445	49.2008	6.16169	33.297	57.5397	58.9551	55.9022	20.7866	30.7823	17.4558	14.2262	20.0404	21.211	15.8064
BT_0922	19.7451	60.2698	50.4652	38.6885	67.0392	45.7667	228.095	161.925	117.5	158.64	282.775	275.452	851.569	576.808	584.628	590.046	700.353	417.669	701.434	860.48	490.124	1056.89	493.416
BT_0923	8.94181	25.1021	36.8841	16.0507	23.2967	12.2674	94.9467	96.5644	67.5201	119.256	200.456	192.409	692.588	254.794	451.125	458.091	536.326	342.474	479.566	505.794	283.259	227.403	441.275
BT_0924	271.386	609.241	175.151	440.102	501.212	287.807	297.682	179.023	329.453	264.737	611.95	13.139	354.4	227.246	571.602	419.246	168.496	260.555	64.6221	65.6443	86.5803	86.4606	96.1868
BT_0925	352.901	946.821	265.629	742.398	1003.33	664.359	454.334	221.395	388.494	264.814	657.531	18.6202	455.043	547.423	751.925	570.536	199.849	330.674	122.006	124.806	171.989	171.634	112.98
BT_0926	447.591	1438.62	361.525	1032.49	1509.89	986.228	875.27	368.64	710.892	463.293	902.827	54.4187	716.042	967.069	1344.97	1008.49	376.533	609.947	201.125	238.837	296.651	171.328	282.284
BT_0927	17.1973	19.153	23.9397	17.7574	14.6936	16.7467	24.308	25.8262	21.954	28.9342	39.2842	9.03329	63.5259	34.4559	58.7074	56.2533	37.6097	44.2088	36.1632	36.0179	24.1747	45.9624	27.9636
BT_0928	13.0674	8.52972	23.3358	9.03501	10.0715	7.65859	15.0984	20.8196	15.1921	22.5016	28.0754	12.2975	52.1374	21.6493	37.2323	34.7116	28.8524	30.9967	36.1239	36.9561	22.6047	36.915	24.1718
BT_0929	84.0405	124.815	97.0656	105.23	161.27	94.7777	94.832	127.274	73.174	70.4112	97.6921	14.596	88.7846	132.077	235.298	191.331	50.4358	96.7344	30.1938	28.1544	42.6617	49.5739	39.9149
BT_t17	25.9914	18.7267	22.9229	17.1735	32.9049	20.5758	14.3976	35.4732	45.5941	53.3365	31.3237	22.7319	43.9339	48.8444	42.0913	46.2078	32.945	33.7347	10.5093	12.9163	9.23808	71.1216	26.7676
BT_0930	18.5393	13.3823	18.9674	9.61333	10.4234	11.9059	13.4396	30.7245	23.2647	22.7703	17.2832	2.55269	7.50763	4.14065	10.7182	13.4607	3.75925	7.95534	3.44211	3.38438	2.42059	0	3.15618
BT_0931	15.0329	10.7906	21.131	9.17857	8.8424	11.6906	8.04565	20.9998	15.3816	16.4444	16.3791	2.1876	7.25272	5.98249	8.85852	10.853	5.33678	7.08316	4.50516	3.33978	1.50865	8.71102	4.91777
BT_0932	70.018	31.6345	101.204	35.476	25.5526	42.8462	77.9678	127.368	94.7878	134.946	80.8482	29.3096	26.3675	21.3559	18.507	21.3576	19.9736	25.1766	27.5258	25.9059	18.9646	16.4769	26.1488
BT_0933	5.7241	5.7846	14.8603	4.64172	4.17186	8.01091	6.87951	14.5085	11.5512	14.0609	8.95471	3.44819	2.43393	0.813559	2.01436	2.53982	1.80552	2.45626	0.74394	4.26686	2.6158	0	1.1369
BT_0934	1.96002	1.03989	1.80141	0.565118	0.53331	1.70679	1.95432	4.28008	2.60585	3.4951	1.30826	0.440799	0.388926	0	0.321883	0.295162	0.144255	0.523326	0.951016	1.55844	0	0	0.363341
BT_0935	3.54894	1.79323	4.02425	2.19266	1.37949	4.81625	1.57974	4.84362	6.17876	7.10337	5.49904	1.1402	1.17369	1.00881	1.24891	1.3361	0.746282	0.676835	0.614991	0	0	0	0.939841
BT_0936	1.25493	0.887735	2.04463	1.35684	0.768283	2.5333	1.17307	1.37019	3.12831	1.9181	2.827	0.846684	0.373523	0.749118	0.463703	0.283472	0.415627	0.753901	0.456676	0	1.60574	0	0
BT_0937	0.452671	0.266849	0.189109	0	0.615846	0	0	0.205936	0.501523	0.864858	0	0	0	0	0	0.170421	0.333161	0	0	0.449907	0	0	0
BT_0938	294.372	169.983	346.959	112.488	200.889	182.993	159.949	527.465	303.321	468.984	315.534	96.2045	494.838	193.776	339.807	274.616	271.11	342.013	135.682	135.422	132.447	374.574	248.177
BT_0939	3.31959	4.93671	2.83664	5.05747	4.92677	1.61258	1.69258	1.64749	1.25381	2.018	0.755363	1.01804	6.88647	2.10169	5.20378	5.28305	2.66529	6.94965	1.0982	1.34972	3.86142	0	0.839144
BT_0940	10.2216	6.29075	6.96899	4.68592	3.92155	10.2928	7.18527	9.26315	8.83327	7.34292	5.93569	1.65513	2.27167	1.95254	2.71939	2.12421	2.2569	1.96501	2.08303	0.975283	0.52316	0	1.1369
BT_0941	3.88886	1.40096	2.34668	0.155729	1.6166	1.02619	1.88492	4.52124	2.15427	3.027	4.14591	0	0.857406	0	0.887007	0.976047	0.795044	0.288424	0.52414	0.858914	1.84295	0	0.4005
BT_0942	11.229	6.0939	9.2412	5.94019	4.86823	9.38529	4.23466	8.48489	8.24938	11.6016	9.22806	1.78834	3.34703	2.58916	3.38344	4.95322	3.40509	3.66726	2.10453	2.73024	1.2333	0	2.54615
BT_0943	27.6235	22.4898	17.4157	16.5724	16.456	26.3014	19.2088	24.1377	22.1836	22.1243	13.0695	1.42052	6.51743	7.62475	6.89803	8.98871	3.90496	6.74587	2.29855	5.14778	3.50222	0	3.62978
BT_0944	9.89524	8.06165	6.54916	4.56804	7.03361	15.4469	7.69084	12.8981	9.05381	6.58506	5.98327	3.00053	4.41238	4.64585	2.46495	3.2649	3.06859	2.44907	1.2138	5.63568	2.13394	0	3.09158
BT_0945	15.8034	10.9949	10.5566	7.02553	6.87565	10.4784	6.89886	18.6125	13.8649	15.0201	6.42537	0	6.44683	6.54451	3.45821	6.43285	5.40228	7.3895	6.13044	4.06625	1.02645	0	2.23063
BT_0946	42.8093	36.1436	51.0368	33.2971	29.2415	59.5987	44.4421	50.0202	44.6657	38.7067	22.7428	3.43434	11.7167	18.9406	13.0408	11.6133	8.59797	10.9068	8.33572	6.98169	6.8389	7.52156	6.51095
BT_0947	43.9738	24.9885	34.2018	21.4651	21.3127	28.2586	38.2039	84.6398	91.2413	80.926	50.0158	3.49041	21.686	7.33448	25.8861	17.3099	12.9933	19.6835	6.11853	2.12099	6.20585	0	18.3413
BT_0948	1.12166	0.628158	1.40577	0.727652	0.343348	0.843555	0.3495	1.93908	1.0563	0.714337	0.561509	0.252257	0.630619	0.148792	0.552613	0.46451	0.288937	0.299485	0.27212	0.111481	0.239203	0	0.519823
BT_0949	0.667095	0	1.04508	0.360635	0.340336	0.396074	0	1.5933	1.9401	2.23042	2.08719	0	0.496393	0.331846	0.205412	0.18836	0.368231	0	0	0	0	0	0
BT_0950	3.34886	1.79922	7.25194	1.60416	0.821814	2.01348	3.36817	5.40945	4.72002	5.58831	4.42986	0.643508	1.13556	0.75914	1.3314	1.43632	1.16997	1.06109	0.771309	0.631977	0.678008	1.42359	0.530429
BT_0951	11.9618	6.23426	30.0826	7.10901	4.12232	5.07964	14.2177	24.2181	27.1198	23.6106	17.7463	2.67235	7.1522	5.98983	8.48866	7.96291	8.9204	8.88346	4.90071	4.72403	2.53406	0	6.82853
BT_0952	31.8944	15.1202	44.363	17.1924	11.9922	14.1751	29.9863	63.4703	43.5066	60.7602	42.6849	3.57609	13.3069	7.24511	20.2663	19.3648	9.05715	11.1678	8.38623	4.67249	4.42308	0	8.07409
BT_0953	7.91215	6.92837	10.2532	5.73081	8.73941	10.718	5.52909	7.18156	5.10641	5.6504	3.55707	1.16612	6.059	8.71247	7.19067	7.24444	4.32504	3.92257	2.79541	1.37426	4.17735	0	2.67
BT_t18	2.60441	1.84235	0.652816	0	1.59445	0	1.94762	1.42181	0.865642	1.99036	2.60755	0	3.10076	0	3.20781	6.47132	1.15009	0	0	3.10621	0	0	1.44838
BT_0954	8.98807	15.1339	5.5986	17.9521	21.0329	12.5903	3.11923	1.65274	1.38638	2.26222	3.87304	8.26101	67.3619	80.6408	78.7195	88.4452	40.7306	34.3268	22.3277	15.5662	22.5536	29.642	14.1425
BT_0955	11.8682	23.0266	7.50936	24.9166	24.6506	15.5525	3.3749	1.15324	2.93619	3.52233	4.66265	9.84719	82.6158	83.6856	92.2488	107.235	49.7804	39.2257	23.0621	19.1251	28.75	18.058	16.4472
BT_0956	10.6853	21.3655	8.16378	22.898	24.032	12.3836	5.09916	2.49626	2.77298	2.75879	3.49379	9.30924	68.1931	76.8102	89.5181	107.347	39.1798	35.2768	22.0696	12.4379	23.4031	5.17248	18.202
BT_0957	4.06243	8.47759	2.93265	12.8608	13.4965	6.32905	1.51898	1.28631	0.810152	1.24185	1.58626	3.28904	22.6355	43.5859	42.9512	51.1682	12.737	13.6018	6.03164	4.16683	8.10898	0	3.97625
BT_0958	57.9991	52.3389	64.5918	51.9726	41.6279	83.4018	42.6886	44.3912	50.3635	41.2947	28.1711	9.96605	28.0911	35.024	29.3329	34.1308	20.1475	19.828	15.2245	15.0032	15.4254	13.4416	13.4086
BT_0959	20.727	22.9427	13.6426	21.0398	22.5943	15.4049	12.9632	10.5827	15.2404	14.957	18.8485	3.01818	37.5779	25.517	49.4053	58.9456	19.2607	23.8883	6.24035	4.00153	9.06298	29.0445	10.1586
BT_0960	22.2325	22.3058	14.8245	22.2748	24.8124	25.9099	12.4655	10.0017	10.6692	7.92739	14.4159	1.60167	16.2004	24.1524	33.4347	36.3246	7.47497	10.9131	4.6575	4.98562	4.62238	5.26866	3.04224
BT_0961	21.9405	25.3525	20.2673	28.1643	24.2601	33.5269	14.7079	9.66339	14.5269	9.85341	14.9874	2.65392	18.5594	35.8302	27.4544	30.0129	10.1327	11.2028	7.31627	8.86162	7.82936	24.6585	2.67369
BT_0962	46.8534	50.6021	48.3344	47.7301	46.5082	62.2936	35.9492	29.7182	37.7171	26.9584	39.826	8.9535	48.5546	54.644	60.0102	60.8708	29.7795	27.0626	16.4589	16.1505	13.6882	24.0111	12.3505
BT_0963	76.8551	81.3725	85.7421	69.0382	71.0916	94.5537	66.4715	61.8693	72.4466	61.5751	79.7231	46.1578	104.502	136.13	97.7958	91.1287	88.825	48.7947	53.6436	60.3323	36.1116	124.226	56.5446
BT_0964	1.99379	2.14079	2.47896	1.9504	2.77707	1.33409	1.21291	1.55494	0.972992	1.17906	2.15858	0.320281	2.71601	1.29093	5.30123	5.70112	1.31019	1.86954	0.51825	0.566175	1.01236	0	0.528
BT_0965	20.5527	16.0356	19.5999	18.2581	17.6681	13.0131	6.92655	8.62271	6.99972	10.2825	9.37115	1.31562	12.614	13.3474	22.7205	24.1379	6.45821	10.8554	3.54802	2.44196	5.48916	0	4.44617
BT_0966	28.105	25.4609	29.4394	17.577	24.2489	21.5946	21.6356	26.6061	26.7879	33.6919	38.3634	4.64756	29.9347	23.5755	65.7542	41.39	15.4377	24.0019	4.76283	4.10785	11.899	0	8.81101
BT_0967	0.856405	0.30291	1.50265	1.48153	0.699068	0.610167	2.88196	12.3896	1.70789	5.89038	1.0718	0	0.169936	0.68163	0.210964	0	1.13455	0.342991	0.623301	0	0	0	0
BT_0968	5.88256	4.92279	9.97195	5.38985	4.6657	5.19936	18.1632	26.3701	9.43343	21.0645	6.36023	0.531912	1.60049	1.56873	2.19604	2.4521	1.05783	1.50588	0.662071	0.433977	0.853577	1.79222	0.809432
BT_0969	171.546	126.156	197.668	130.887	111.407	156.064	85.319	129.335	92.5538	89.259	89.9319	14.2525	74.6549	72.1176	80.422	73.312	59.4404	52.6505	36.9757	35.3977	44.0074	19.2306	35.244
BT_0970	393.47	352.96	489.755	357.499	371.614	408.48	257.681	213.684	240.251	280.064	326.065	108.03	163.6	193.356	166.596	165.284	135.466	82.7652	133.025	122.87	113.212	83.0741	111.521
BT_0971	124.651	99.5206	165.361	110.715	90.9669	86.7967	81.1547	71.4057	84.4934	104.511	107.818	25.7188	58.2907	66.7485	58.3371	62.0511	44.7138	41.3162	51.6731	44.1856	38.7158	33.2841	37.7615
BT_0972	24.2699	20.8795	28.8287	22.3326	28.5479	26.0323	21.3265	18.7082	22.2342	21.8841	21.3852	1.74197	8.66298	10.8354	16.5943	14.9516	5.23434	7.23838	4.61243	4.05916	4.20466	0	4.43814
BT_0973	7.71963	22.5998	9.41345	18.8925	27.0364	8.85705	9.06887	10.4646	10.402	8.07201	38.5795	0.703828	13.8173	24.4938	72.4674	54.0213	7.42827	22.7701	5.31473	4.35466	7.00776	5.6053	2.75571
BT_0974	17.5143	64.461	21.6616	56.7267	77.0479	47.2504	24.845	19.5003	14.1703	11.7411	36.3398	3.62791	15.319	93.2388	80.0435	54.3116	9.75255	16.6132	6.14991	6.87131	10.812	2.06377	4.6992
BT_0975	19.8044	24.3854	22.1524	22.2692	23.6932	16.7558	22.03	28.2455	13.7409	13.7161	14.0037	1.00213	8.30166	13.7924	32.9911	27.2886	4.48206	6.14704	1.62156	2.36201	1.58379	1.99524	2.61577
BT_0976	34.6586	26.8662	42.5252	29.1786	27.0103	28.6253	15.9864	14.4431	13.1524	16.3371	17.9119	5.42141	20.6981	20.7555	25.5085	23.3224	14.8297	12.9943	10.7035	8.3179	10.2817	13.849	7.58843
BT_0977	7.8463	5.60383	13.0486	8.32035	10.3154	5.73364	14.669	22.2411	18.0548	17.0089	15.4849	2.54509	9.73088	18.9152	14.6821	9.54357	7.66271	9.66907	10.982	11.6976	3.86142	10.1346	9.23058
BT_0978	3.09141	3.07527	4.4556	2.50685	5.44122	3.67093	4.76812	9.70412	6.93569	6.7923	6.96408	1.30358	3.2205	7.53534	7.04414	5.67377	2.64498	2.01193	2.24997	3.68704	3.46115	0	2.36393
BT_0979	25.89	27.5522	26.2906	26.0803	30.6401	20.3594	44.3154	44.9061	40.8012	37.2157	38.9188	5.46899	19.6428	25.6846	26.3366	25.7871	12.1623	9.61637	9.0729	9.00861	7.77896	14.0234	9.08422
BT_0980	52.1903	52.8218	57.2263	50.9568	58.7853	44.2134	58.3743	58.4331	67.5849	56.8062	57.0602	8.46005	25.6661	44.7762	36.3151	36.0053	16.936	15.3374	13.2371	13.1363	11.9972	10.0153	11.4967
BT_0981	217.184	160.133	209.937	162.747	116.772	159.898	197.29	213.432	211.912	207.686	194.885	11.4368	44.8715	42.1024	51.7622	58.1749	38.3305	41.4923	29.9667	23.7067	23.3966	16.9914	25.5537
BT_0982	2.26336	3.46904	0.756438	3.42603	5.54261	1.07506	1.69258	3.08905	2.75838	5.18915	2.64377	3.05411	14.5215	8.40677	12.4519	10.0548	15.9918	12.6907	7.13828	8.09833	3.86142	14.1884	11.3284
BT_0983	5.97136	22.4788	5.415	15.582	32.5589	10.6873	16.1552	13.0475	17.8197	15.4401	17.1381	2.37273	23.3989	24.1921	29.6138	26.9771	11.8376	6.9274	6.05936	6.54837	4.04071	0.578463	8.70124
BT_0984	3.24752	9.42336	3.37857	7.07364	19.6887	5.48493	6.51348	5.7447	8.61946	6.62627	7.02375	0.691353	7.66404	14.0845	13.0094	10.879	3.89849	2.24139	3.27001	1.7862	1.2103	2.11767	2.67399
BT_0985	3.23499	5.72106	4.41994	5.56192	13.041	2.61342	6.19668	8.83028	9.87098	8.61239	8.46228	0.98396	9.05	9.65548	11.7248	10.1825	3.98121	2.86735	2.41236	2.3719	1.69644	3.20575	2.80183
BT_0986	4.97365	4.85395	7.08083	4.73325	9.28446	4.9126	8.05581	11.3552	13.1602	9.48059	10.5129	1.93298	8.82317	10.7859	10.911	9.43571	4.98477	4.58975	4.42059	4.74965	3.44595	5.54195	4.68433
BT_0987	25.9018	11.1411	40.7982	14.3283	13.2401	16.0045	24.2122	46.7235	38.7076	56.4881	39.7979	10.6682	43.5777	19.527	37.0035	39.2893	16.0432	29.6534	15.3443	9.72869	16.0574	4.38295	22.4026
BT_0988	0.817266	0.671952	1.27585	0.852631	0.526674	0.578877	0.616527	1.11541	1.16757	0.602661	0.574213	0.145105	0.469439	0.342357	0.565116	0.55059	0.30075	0.258407	0.15653	0.0855027	0.366922	0	0.0797376
BT_0989	36.4956	31.9271	29.7847	33.4789	26.376	22.6422	20.89	19.5369	19.6782	23.4194	28.4901	2.34416	13.1544	9.67885	18.0763	18.3965	9.08303	9.90762	6.37243	4.22676	5.86834	11.2014	7.34251
BT_0990	67.4698	58.2407	97.3228	58.6464	55.6278	76.7656	50.4965	34.5218	46.1751	42.7217	45.5098	7.28185	27.0726	35.9032	27.8141	27.0679	18.6978	17.8445	14.3005	11.2221	14.8724	5.20448	14.7748
BT_0991	10.2833	9.79789	9.19143	8.27418	13.0954	4.54364	4.02386	5.65742	4.10681	4.26446	8.67955	0.268915	11.0726	8.88263	16.2986	13.6851	4.31224	8.93933	4.06126	2.61456	3.05999	28.9122	2.43827
BT_0992	4.15829	11.2194	4.76055	8.91992	20.1403	5.0011	8.09803	8.96765	9.52419	9.24334	9.8912	1.66354	16.4232	17.7948	23.179	18.9667	8.22499	5.97836	5.33509	3.97394	4.09286	6.98231	5.07722
BT_0993	1.20602	1.79446	1.36616	1.98102	4.41347	1.11538	1.90783	2.01	2.56313	1.81676	2.03181	0.352075	2.94536	4.91485	3.49934	2.82902	1.24181	0.835981	0.886194	0.795261	0.593521	4.05012	1.16083
BT_0994	3.04195	2.17429	4.16192	2.13784	2.12097	2.04691	2.79614	4.08248	3.45449	3.92299	2.53802	0.34206	0.930571	1.00881	1.6548	1.60332	0.923524	0.507626	0.276746	0.226753	0.324359	0	0.563905
BT_0995	10.9219	4.88845	21.2366	5.58856	3.57715	6.40459	7.81467	16.9306	12.1006	16.7451	7.42506	1.06136	3.12153	4.38225	5.86809	5.0256	2.08403	3.42018	1.96274	2.54628	2.30042	0	1.37477
BT_0996	1.33983	3.51473	1.63442	3.17735	9.97983	1.83495	2.93905	3.13302	3.53293	2.67929	3.62191	1.02449	7.07194	13.2411	10.1875	8.50447	2.94844	1.82445	2.24283	2.07737	1.71437	6.35929	2.40921
BT_0997	2.49435	7.11699	3.36243	7.35381	17.4903	4.47735	9.10971	8.21389	10.2428	7.95194	7.65907	2.9353	13.6688	27.702	20.8627	15.8386	8.03704	5.63384	5.38293	5.96719	3.15452	6.039	7.01655
BT_0998	25.6778	22.2218	39.429	26.2254	31.3512	24.3485	17.4141	21.9913	15.0902	20.7822	18.8943	4.11232	31.6786	38.9034	44.4278	53.2545	20.8598	23.5035	16.8345	12.2091	10.8986	10.9169	7.99618
BT_0999	10.7945	11.0845	11.9575	13.2523	20.8914	9.51012	5.59853	8.26914	8.56447	9.31385	13.9452	3.05411	24.3214	33.2576	39.0283	43.654	13.3008	26.9154	14.1921	7.47538	11.1387	0	5.61581
BT_1000	5.99804	4.01968	9.11964	4.65906	4.52566	4.38591	4.3674	6.31196	3.4888	5.15684	1.99517	0.745462	3.27302	1.75883	4.1021	3.99332	1.30692	1.42237	0.5744	0.517701	0.706885	0	0.351124
BT_1001	3.75035	5.1893	5.72302	5.16251	10.2399	4.88635	3.99263	6.35074	7.15597	4.611	4.32419	1.23001	7.95861	10.1572	10.4361	8.58921	2.97107	1.87752	2.14825	2.53674	1.44406	0.233234	2.75193
BT_1002	6.4805	8.55036	10.9915	10.1455	17.2506	10.0986	8.14075	9.20735	13.0461	7.92879	7.7778	2.34477	10.5065	20.5424	13.8991	11.1983	5.68739	4.09376	5.95152	4.87641	2.87738	6.59074	5.62768
BT_1003	17.5525	15.3123	35.3383	16.5077	24.1449	21.5534	24.1029	25.1437	39.4158	26.6064	21.3998	5.13825	15.7596	26.6996	19.2741	16.0971	10.7698	6.3181	6.59861	7.29892	6.61247	17.7812	9.2774
BT_1004	26.1848	17.3328	37.8659	22.6808	22.3566	29.8099	30.309	24.54	26.8606	29.0029	23.4865	4.64035	8.67597	11.5349	7.20057	6.60282	5.04391	5.70588	6.7935	6.15222	5.02882	0	5.19098
BT_1005	2.3581	1.17289	2.03183	2.07155	1.80457	1.05006	0.275536	1.00574	0.48986	1.68949	0.368898	0.994362	7.31121	4.69215	4.17512	9.48808	3.09143	1.47566	1.60899	3.07611	1.88581	0	0.819629
BT_1006	38.6503	23.0149	33.6662	32.0327	25.1204	27.1286	9.36142	6.90522	11.5288	10.2644	8.09451	33.0799	128.91	104.929	91.034	105.922	123.344	50.3448	60.3602	45.8794	49.388	117.711	42.3509
BT_1007	1522.8	455.99	1293.44	639.785	344.237	750.544	147.562	107.396	261.145	198.039	112.42	196.134	398.027	308.089	205.017	251.983	337.894	99.0256	127.017	114.236	69.7249	114.152	95.4526
BT_1008	2307.58	623.623	1818.46	960.278	483.233	1361.61	122.084	37.8203	294.815	164.816	37.0329	302.392	417.901	404.772	159.081	212.335	413.08	54.8159	121.712	145.996	85.7147	205.867	102.65
BT_1009	811.632	125.862	514.721	199.563	89.4964	192.871	35.8091	11.2193	83.0445	73.8859	6.18287	61.3359	96.3838	43.3499	41.3476	42.26	63.8393	11.677	18.5676	18.5942	18.3942	44.0611	24.7722
BT_1010	3.24168	7.268	4.06276	7.30886	16.2874	3.9953	10.4837	11.4905	14.4512	11.5943	11.9595	7.204	19.1449	26.3208	19.7743	14.6103	13.1278	7.7836	9.67212	11.8187	5.60257	18.5739	14.1831
BT_1011	2.59185	5.9532	2.65413	6.3907	14.9001	2.10186	6.44108	8.97287	7.7217	9.78303	9.73118	1.49278	14.3942	15.9121	17.2075	16.4216	7.46747	4.17747	3.91079	3.7698	2.02219	9.76559	3.77929
BT_1012	4.39952	16.3484	4.33233	13.1095	31.8509	9.14242	19.2898	16.3336	21.7168	21.6643	20.0249	2.82695	22.3705	30.5353	33.0934	28.9265	12.3738	6.50265	8.10034	6.94939	4.02098	0.703557	7.13619
BT_1013	3.11225	14.9927	3.61754	10.5302	22.3994	7.60118	13.5275	12.4749	13.0691	13.8243	13.995	2.38462	19.8419	29.147	26.9661	24.6277	9.67897	7.09733	7.39561	8.10878	4.52244	12.397	7.48014
BT_1014	3.59994	1.48109	2.53787	1.5407	1.42847	1.57336	0.420641	0.818871	0.498555	0.85974	0.312872	0.674675	2.50514	2.38772	3.10995	2.3153	1.84914	1.95241	1.0917	0.969031	0.639762	0.671641	0.973208
BT_1015	58.0214	47.2539	78.8893	45.5106	44.5656	50.288	39.707	48.9739	50.6674	51.1318	55.5192	12.1339	39.5952	34.2519	52.741	53.9244	32.8547	31.6409	19.7898	15.4488	18.3548	26.4595	17.2648
BT_1016	34.0908	34.31	48.3251	37.1219	39.938	43.0764	36.1343	32.609	32.524	29.2262	26.2554	20.8054	62.1537	87.7397	50.5424	59.565	46.0529	29.4657	40.4692	53.2856	37.2827	48.2732	22.0106
BT_1017	12.7523	12.4587	10.9059	12.0068	13.3678	10.7013	11.6669	13.2517	15.0411	14.4407	14.2861	0.980678	10.1333	8.83097	13.3914	10.6161	5.28474	4.77355	3.24422	3.29382	2.23183	4.42574	3.7723
BT_1018	10.0603	11.3836	8.61932	10.3856	12.1498	8.53778	12.5387	14.0018	13.3185	12.651	12.4482	1.15043	9.67113	9.50003	13.4411	10.9451	4.67472	4.78034	3.41278	2.45734	2.54542	6.87152	2.84481
BT_1019	7.94232	8.33297	10.1947	8.39451	14.2344	6.92271	10.7966	11.8694	11.0791	11.1383	10.5579	1.43451	8.02968	10.4266	11.6409	9.74497	4.77027	3.70831	3.84369	4.49907	2.8083	7.55487	3.738
BT_1020	4.04223	7.68381	4.72263	7.4817	16.8941	5.17964	10.6953	12	12.2019	10.9736	9.84626	1.07857	9.75435	16.3591	14.0924	11.2072	5.02984	3.6357	3.98913	4.01755	2.48383	8.43635	3.33389
BT_1021	3.03481	6.03793	3.8035	7.23809	12.5229	4.61063	7.42589	9.31935	8.01024	8.01516	8.93669	1.20444	7.4389	14.2974	9.8945	8.06499	4.4836	3.75358	2.92337	1.72992	1.71316	10.7912	4.46755
BT_1022	9.09402	16.4848	12.2523	16.4695	36.9425	15.3883	14.9827	17.9968	18.3247	14.4427	15.2224	8.43647	36.7108	52.5895	38.6433	31.0059	18.4479	13.2028	11.5828	19.8282	10.1817	26.7226	12.6436
BT_1023	9.79019	14.9564	13.9406	16.6576	34.6955	12.9489	13.9725	18.1934	17.6501	18.663	20.4026	6.48735	33.975	39.1785	38.6515	33.6411	20.4343	13.7847	15.5073	17.3974	8.3886	22.6036	12.3962
BT_1024	0.992804	1.11199	1.32722	0.840853	0.422088	0.844888	0.866176	1.17432	1.04495	0.948408	0.559126	0.948927	5.69664	5.5972	7.68338	4.33572	2.21035	0.994046	1.08386	1.28276	0.317584	0	1.38031
BT_1025	2.05693	2.34721	2.60673	2.0873	1.77049	2.03315	1.9335	2.43091	2.76906	1.80028	1.0786	1.66689	10.8765	16.7145	16.7578	9.13691	4.14836	1.79487	2.34176	2.67252	2.05849	1.54362	2.7799
BT_1026	0.552221	1.34864	0.527309	1.13727	1.23425	1.28025	0.49162	1.22024	0.874023	0.452166	0.36201	1.24192	6.9138	11.2497	9.68421	5.49448	2.40955	0.94785	1.14832	1.88177	0.336472	0	1.24305
BT_1027	0	0	0	0	0	0	0	0	0	0	0	0	0.202827	0	0.503591	0	0.45138	0	0	0	0	0	0
BT_1028	13.3741	62.7474	16.6959	47.3123	99.9123	44.4673	26.8011	24.2181	38.7867	30.7961	52.3357	0.884639	4.99542	8.76624	4.26351	7.54271	4.41979	2.94073	4.1989	4.95208	0.782936	3.75748	3.45148
BT_1029	10.1697	55.7741	13.4225	45.1254	110.016	46.3395	27.8639	18.6474	35.5968	29.8145	42.54	1.04665	3.75092	9.80917	3.09962	5.51589	2.93049	2.73833	3.67991	3.87173	1.32331	0.308723	1.75741
BT_1030	4.86898	17.5177	6.1991	16.211	34.6977	15.7238	8.95828	8.71965	14.3851	12.551	18.6998	0.173811	1.73805	2.97313	0.92018	1.97854	0.966981	0.980173	1.40623	1.53627	0.329633	0	0.716342
BT_1031	0.935723	1.01546	1.11943	1.10369	2.47372	1.11113	0.954205	1.97367	0.706844	1.21893	1.17107	0	1.01277	2.53896	1.88593	1.72937	0.375645	0.681378	0.309559	0.760917	0.544227	0	0.236537
BT_1032	248.105	233.865	254.688	235.703	294.532	165.897	296.467	362.358	372.863	297.374	524.933	42.3622	296.009	196.199	198.699	232.034	138.541	664.206	155.86	125.308	163.251	84.7931	160.204
BT_1033	407.477	375.439	503.31	358.174	425.98	278.23	727.903	910.295	926.358	802.577	1171.57	125.36	490.553	262.666	330.641	389.218	332.448	1172.65	296.738	298.126	267.119	163.935	467.993
BT_1034	70.1967	72.1682	97.2074	72.4404	135.153	86.0675	140.415	166.558	115.188	99.8093	154.232	28.6976	79.6152	72.48	42.2983	46.7828	42.5141	190.303	58.5903	58.9014	74.8802	32.9785	64.8522
BT_1035	31.7129	20.8752	95.3112	28.8812	28.5225	29.6511	72.1522	80.8212	61.9882	93.7012	118.959	37.8128	43.0297	32.4261	26.911	33.8115	25.3203	160.127	43.8651	55.0172	58.3626	35.2104	62.8638
BT_1036	24.3919	32.826	19.8388	35.9961	36.3842	20.3018	28.488	27.8701	36.1832	39.499	56.5767	19.1934	183.599	96.0054	132.107	178.592	82.5574	664.201	100.346	124.714	204.526	20.0529	193.764
BT_1037	20.5805	33.5947	19.8565	36.5789	42.7173	23.7164	33.3301	26.778	34.4683	31.9823	61.3275	21.8107	178.372	119.86	119.845	166.326	82.5079	656.838	118.921	143.725	216.854	38.6957	195.177
BT_1038	27.0594	46.4083	28.789	53.0482	58.7094	28.8216	48.4345	30.0824	46.8843	52.6219	86.6629	43.6353	239.521	173.362	135.97	185.302	102.258	842.645	197.482	255.901	360.029	52.9257	279.265
BT_1039	25.6137	52.3661	32.8535	57.8272	61.896	39.5368	68.8892	36.2027	65.4658	58.5679	103.828	46.7256	245.575	204.437	148.337	196.89	110.644	1005.73	177.421	195.474	361.986	54.8188	271.205
BT_1040	49.9698	74.0606	74.976	88.8163	95.0509	55.8236	97.5631	63.6162	99.0075	100.361	184.754	84.0295	353.351	236.321	201.252	273.251	163.477	1342.78	270.686	312.268	459.421	136.246	372.263
BT_1041	8.41925	4.30439	10.2064	5.26317	3.21757	7.9253	5.43751	9.65215	6.91956	8.1305	5.40249	0.619675	2.12626	3.53328	3.58231	2.86999	0.878774	1.47138	0.891291	0.456428	0.195869	0	0.851305
BT_1042	77.9304	88.467	100.867	93.3327	129.387	77.1182	118.243	136.577	154.795	156.39	353.196	47.742	150.274	76.0285	72.7391	93.5843	81.1276	703.603	173.617	155.85	168.383	65.5923	163.349
BT_1043	44.3039	85.1331	37.1719	77.6149	108.143	60.2857	88.0698	71.4083	131.043	85.398	235.735	14.3046	77.8886	58.5093	42.8384	53.1264	40.3156	516.767	127.495	122.289	128.676	53.5372	122.549
BT_1044	43.893	94.175	39.9959	92.4371	128.796	75.8725	91.7331	60.1898	116.285	69.9942	176.575	12.183	67.5276	69.9259	41.5732	49.7704	36.0745	407.909	144.818	155.725	145.517	32.6528	109.981
BT_1045	43.0049	78.1431	33.0108	73.9056	114.766	62.8191	82.8468	69.3689	108.609	71.0011	154.95	8.72383	54.9575	56.6028	35.273	42.4412	30.4176	336.478	108.863	117.375	116.018	29.5919	93.1259
BT_1046	63.5491	48.5705	205.512	77.3751	56.5826	60.9069	61.494	58.6794	74.5185	108.985	111.763	153.764	231.848	106	115.318	143.534	235.483	571.255	348.506	303.101	235.772	152.167	274.761
BT_1047	42.8236	35.5163	140.53	54.4173	40.5561	34.2807	40.4904	35.3027	50.4717	69.3566	72.1364	120.136	198.69	86.8265	101.155	126.976	216.929	454.104	309.346	294.192	202.646	121.662	245.682
BT_1048	43.5865	34.9643	119.012	49.6045	35.118	39.6684	33.9056	32.711	39.9431	52.3607	58.3879	91.3147	169.867	77.0695	84.2015	106.566	173.31	343.255	247.427	245.75	157.004	148.073	192.155
BT_1049	73.3787	61.6137	171.35	83.7899	59.7402	70.7464	58.3982	56.506	79.3373	92.0086	91.4718	125.017	229.1	115.156	131.983	149.439	260.394	501.507	330.011	308.476	240.8	214.339	315.765
BT_1050	52.2101	39.0784	115.562	50.5963	36.2289	39.8198	40.8012	44.2204	54.4734	66.4738	63.6081	76.4539	170.682	70.1492	103.541	110.778	188.069	371.559	205.727	202.726	139.625	77.2375	189.874
BT_1051	19.0777	16.8549	17.055	17.2629	14.6204	12.9701	13.1951	16.8293	16.1654	11.9516	15.5552	4.52987	18.6517	12.5124	17.4266	18.2364	15.1317	26.8898	13.4678	10.7908	12.3625	23.7573	13.4783
BT_1052	156.539	102.393	392.763	125.738	133.743	130.046	296.595	390.134	251.304	355.046	363.882	270.367	111.582	75.5848	79.3301	69.4576	64.2146	220.304	141.578	162.815	213.871	198.552	220.089
BT_1053	122.627	112.463	180.841	120.434	106.074	164.743	122.916	104.388	115.177	122.75	90.7998	13.2696	43.9206	60.1312	62.2915	51.3378	29.7777	35.8839	24.0846	22.1541	25.5653	8.38724	22.5701
BT_1054	81.0923	99.852	74.1559	93.0144	79.3935	46.9306	95.9042	99.2792	88.8947	95.2161	119.404	4.32425	37.5713	32.1094	84.7114	86.3386	22.5498	36.1048	16.0868	10.3589	17.9348	8.36821	12.7252
BT_1055	18.3148	20.6993	14.8971	22.2282	27.9075	17.3552	12.6984	17.6297	12.6988	13.7881	22.6175	0.204582	8.12279	10.3777	16.2836	18.151	3.74926	6.19353	3.75174	3.7973	4.65587	1.62929	1.85495
BT_1056	43.1413	32.9173	25.1221	37.0011	26.9672	19.5103	31.0682	36.3912	38.2272	34.9787	35.074	0.950168	9.96708	6.44519	14.6284	16.171	4.61244	8.83646	4.27077	1.67965	4.20466	0	2.87174
BT_1057	90.1835	86.833	70.4937	96.0292	73.236	53.8834	85.8518	97.9593	95.4164	90.1191	94.9764	2.99974	28.9693	20.5724	51.1496	57.891	16.6741	29.3679	10.7704	7.43972	12.8215	10.8753	8.96785
BT_1058	233.075	165.624	298.499	197.549	134.87	228.31	166.876	220.626	179.044	170.729	139.155	18.5509	64.4733	72.3917	101.143	95.2842	43.237	50.1583	37.8268	32.1934	39.4723	48.646	30.3024
BT_1059	229.209	168.079	304.637	190.222	153.983	279.265	176.727	187.439	151.796	162.95	129.613	27.1717	62.7547	85.1796	79.2653	79.7965	41.6624	45.5226	44.19	44.4973	46.5612	57.669	38.3137
BT_1060	71.6644	37.3941	65.6888	52.1015	30.8272	33.9353	15.3503	19.4202	24.6409	26.8813	15.264	19.4964	114.68	50.8372	67.8455	77.0688	147.848	37.5133	32.2	37.5545	28.8149	14.9915	35.909
BT_1061	9.9814	7.4601	12.7578	9.50723	8.89127	10.5356	5.25757	5.35177	5.92424	4.99455	2.67682	1.20256	7.82026	7.48728	8.92773	9.93128	5.59711	3.41061	2.16208	4.36972	3.54768	0.532065	1.65206
BT_1062	0.717441	0.528663	0.999069	0.73261	0.772712	0.473295	0.670644	1.08797	1.05982	0.380755	0.598589	0	1.02817	0.95171	1.32549	1.57559	0.308017	0.87797	0.29009	0	0	0	0.221661
BT_1063	1.6095	2.58942	1.79304	1.93356	2.78271	2.62792	1.92243	1.89156	1.89464	2.26358	2.15418	0.452461	3.50422	3.6029	4.79078	5.40297	2.78869	3.40208	1.54561	1.46636	1.28714	4.50426	1.18102
BT_1064	0.580525	0.228146	0.485044	0.453317	0.361986	0.229783	0.241182	0.264102	0.321587	0.308092	0.28254	0.108798	0.383978	0.449217	0.675299	0.364258	0.035605	0.129167	0.234729	0	0.206335	0	0
BT_1065	0.314251	0.463126	0.918978	0.339771	0	0.124387	0.391671	0.285928	1.04449	0.200132	0.524384	0	0.207856	0.83373	0.387058	0.591543	0	0	0.762385	0.312332	0	0	0
BT_1066	0.400257	0.353926	0.66885	0.649142	0.408403	0.237644	0.374149	0.364182	0.110863	0	0.33395	0	0.198557	0.530954	0.739484	0.37672	0.0736462	0.267172	0.242759	0.198906	0.853577	0	0
BT_1067	0.24975	0.202437	0.495597	0.270032	0.361013	0.321281	0.350189	0.426075	0.345878	0.159054	0.156282	0.140419	0.123894	0.331301	0.179441	0.25857	0.0229767	0.041677	0.227213	0	0.399457	0	0.173616
BT_1068	0.220431	0.292374	0.552528	0.357499	0.337376	0.392629	0	0.150423	0.183165	0.210574	0.275872	0	0	0.219307	0.678753	0.871369	0.121676	0	0	0	0	0	0
BT_1069	593.965	497.967	595.388	504.781	633.777	748.715	506.651	447.567	572.8	385.316	539.68	25.9853	190.644	257.08	329.477	259.416	100.501	119.895	64.7269	57.6279	97.2182	151.448	62.6993
BT_1070	492.977	371.527	566.901	391.497	338.006	351.185	301.131	323.425	328.162	261.422	338.585	20.445	113.814	135.32	216.764	204.463	71.9261	85.9464	48.457	46.8276	50.518	44.2287	42.3739
BT_1071	400.654	211.133	508.326	211.608	233.075	210.711	174.236	243.326	231.394	204.59	249.72	19.4924	143.969	89.9401	177.923	172.626	65.7455	93.5003	43.4111	46.1287	39.3524	22.5345	48.2014
BT_1072	10.6194	4.90714	21.9817	7.1854	6.36152	7.72879	25.2331	34.3168	12.2968	25.3941	9.43183	9.24488	75.1798	34.2178	140.755	104.386	54.7609	52.5462	26.1787	34.9323	27.176	6.4423	39.6257
BT_1073	16.4478	8.02781	21.7221	10.0709	11.429	21.4911	43.6449	37.7352	18.0268	20.4991	11.5834	16.5064	81.4762	66.6286	139.921	123.045	60.9825	49.1099	30.8925	54.6669	55.82	20.5897	40.8175
BT_1074	13.5716	11.3663	22.3292	11.1831	10.6146	14.4828	33.0851	36.882	20.3685	21.9315	12.4207	22.9923	119.406	49.0131	182.255	156.929	81.9766	76.2637	38.0743	44.2097	55.8449	24.0935	77.4704
BT_1075	92.1304	52.1836	94.4389	45.5484	28.5941	51.1553	102.866	183.736	160.537	153.555	119.428	3.83088	21.3707	11.8812	38.9832	31.6096	14.2354	18.5592	7.99843	4.58749	5.85909	2.9525	10.0843
BT_1076	173.157	129.362	194.471	121.545	95.8517	127.584	312.515	432.001	338.725	385.78	276.498	16.7741	40.386	33.7564	65.2073	57.2063	34.1209	44.2221	23.4169	20.0589	30.5646	30.1231	46.3595
BT_t19	19.0122	12.7222	33.4877	7.77801	17.3019	16.4745	30.7409	77.1426	35.0117	39.2692	34.7263	1.73341	4.58828	7.15712	13.2907	12.7677	2.83637	3.08692	0	1.53212	0	0	5.71525
BT_1077	119.472	154.201	107.65	137.416	128.09	85.3678	91.2758	87.0449	108.103	85.8869	103.414	8.084	58.8088	54.9217	131.683	121.24	37.006	62.1524	29.3136	16.5287	23.6435	13.5743	21.5157
BT_1078	260.638	160.321	328.267	170.641	119.874	133.7	272.565	363.886	317.029	367.788	345.435	128.49	212.439	147.097	164.672	166.407	223.387	182.179	222.661	175.532	148.596	212.61	214.148
BT_1079	173.152	126.584	249.309	126.611	102.169	121.493	156.131	190.285	207.48	214.312	180.305	56.535	80.7613	92.4745	88.8978	91.4592	77.6599	89.9627	103.78	80.8333	81.0898	70.942	96.7253
BT_1080	46.8967	71.5049	88.1099	66.602	75.01	48.3632	57.1866	48.0903	57.5748	52.9524	63.5562	13.9675	18.9468	35.6447	62.029	50.2946	11.4741	25.8889	12.6073	12.8493	20.5427	0	16.9171
BT_1081	66.0197	62.7302	106.03	64.1964	65.6683	57.4999	61.5408	65.1639	68.4067	60.6576	58.2913	12.6612	17.3368	23.3839	44.6363	38.7765	11.4116	17.9887	15.4494	11.1909	17.3202	22.3157	22.0703
BT_1082	30.4599	32.4741	37.6685	32.4653	31.1093	21.9076	23.3722	26.9922	27.6854	24.0505	28.148	3.11672	13.2628	17.1774	26.3508	21.2285	8.2873	11.332	5.9888	4.82087	6.83445	3.49054	8.67051
BT_1083	31.0938	35.9418	30.2836	37.2644	34.9758	24.022	17.3927	16.1909	18.4699	18.1322	30.6313	1.89565	17.1594	19.6296	35.8368	31.7335	9.85698	15.1288	7.72525	6.70207	5.5924	19.2906	5.20848
BT_1084	87.1392	94.7608	104.445	93.9417	73.7167	48.6141	108.647	103.186	113.956	116.842	127.773	13.0411	48.5406	39.9742	117.553	100.279	35.7516	51.5241	27.444	20.4078	23.516	45.9704	28.5477
BT_1085	108.504	186.709	140.44	152.095	231.418	93.1553	63.1896	105.496	62.0748	87.141	135.073	63.1646	494.723	263.667	608.014	519.474	268.937	355.531	129.987	98.4888	150.508	81.2609	148.452
BT_1086	376.65	446.464	483.217	436.113	433.238	520.149	438.932	315.185	410.858	298.847	469.323	81.5811	287.24	372.409	322.658	352.054	257.843	219.244	224.569	209.083	199.239	266.049	180.048
BT_1087	313.849	315.443	318.32	320.4	316.878	310.904	277.74	221.731	302.447	210.248	353.958	49.8009	216.899	226.592	288.235	328.116	182.34	176.685	152.407	122.898	130.907	166.631	122.261
BT_1088	742.882	659.414	618.603	624.749	608.422	610.404	652.519	523.966	763.382	506.434	621.754	419.739	846.224	783.209	579.828	589.461	930.633	529.988	781.74	894.132	513.395	750.571	701.708
BT_1089	91.6143	86.6136	95.7292	79.4598	73.2289	53.3379	67.035	61.9868	95.4345	69.1431	89.262	87.3904	209.974	132.296	102.843	96.6286	216.336	107.759	185.306	166.253	107.408	147.111	213.165
BT_1090	547.333	286.579	732.085	307.237	196.865	287.529	701.031	850.362	845.805	789.841	627.17	47.2019	132.694	104.316	185.322	110.11	117.81	81.1474	70.261	61.2261	76.7301	81.774	88.2996
BT_1091	234.458	215.054	283.504	255.204	273.391	299.916	173.119	175.655	194.364	149.032	106.659	455.463	773.865	1143.86	383.925	443.388	984.475	333.529	550.808	718.052	458.997	904.756	467.329
BT_1092	14.7873	5.23024	29.9171	6.39525	5.06533	8.27794	13.8227	36.6155	26.1544	15.135	6.47724	0	2.61985	0.420339	0.910661	1.43154	0.699639	0.634533	0.384369	0.944805	2.02725	0	2.3496
BT_1093	68.9881	40.2014	156.391	43.9425	35.776	47.4836	107.341	152.632	169.37	144.572	53.1053	14.756	15.5483	10.6227	13.4054	13.265	7.4907	16.8979	9.65101	9.65344	15.8654	19.8946	19.6332
BT_1094	1.28352	1.98617	5.6302	2.42858	2.29188	1.90516	5.09916	8.97778	5.59928	24.216	3.41348	2.70617	2.22853	2.55396	1.77851	1.81207	1.06274	2.89154	0.583852	0	1.02645	0	6.24578
BT_1095	3.04683	1.93979	1.83291	2.2401	1.8653	3.18382	2.50632	1.66333	2.02538	2.56131	2.28788	0	0.846414	2.42503	1.05076	0.825886	0.941822	0.732153	0.443503	0.363387	0	0	0
BT_1096	3.51623	5.85691	5.12426	6.18895	5.67373	3.01016	1.98741	2.12048	2.98972	3.12465	2.25147	0.827565	9.49231	13.6678	19.8415	19.0256	5.32628	6.38627	0.595152	2.43821	2.6158	4.39383	1.59167
BT_1097	6.56107	8.04314	7.66227	8.70614	7.30321	2.12482	3.62411	3.45973	4.95623	4.27341	5.22533	0	12.8712	23.7368	26.9984	30.6517	6.58484	7.16649	4.34111	5.33537	3.81599	0	5.39026
BT_1098	230.2	243.375	154.77	245.908	244.422	186.495	68.3083	89.6824	122.147	98.6228	120.786	21.0205	254.948	190.209	386.62	371.879	200.277	167.602	73.9535	73.8954	74.2946	71.3384	73.2446
BT_1099	385.408	368.151	263.224	422.188	386.258	354.474	129.451	112.762	187.625	140.722	146.935	39.907	306.045	323.661	380.049	406.132	247.88	192.146	135.81	154.248	152.569	187.287	124.398
BT_1100	436.025	386.434	302.173	440.427	377.082	398.326	134.62	135.895	209.578	146.46	158.794	165.366	440.725	451.512	420.426	464.821	422.211	271.488	258.145	312.882	198.304	442.119	269.64
BT_1101	382.021	401.74	324.045	416.539	359.89	351.413	165.62	158.713	239.1	193.049	223.305	59.9405	454.641	370.527	459.377	545.933	376.236	280.821	202.048	192.695	191.952	154.576	173.773
BT_1102	405.014	336.776	383.23	404.313	356.676	355.254	154.53	157.85	198.887	154.377	175.504	62.572	437.681	371.077	408.845	493.443	411.849	210.17	237.371	239.773	208.411	412.675	163.541
BT_1103	240.207	139.79	229.71	170.429	128.074	137.738	53.7111	103.163	97.1495	83.0683	93.7337	25.6545	312.248	138.635	204.934	279.279	221.934	140.905	125.794	140.404	78.6325	118.667	70.2745
BT_1104	2840.84	2036.89	2464.87	2892.62	2595.78	3805.96	1068.64	1031.39	1126.41	839.432	985.368	370.765	2192.41	2548.31	1681.88	1546.36	2435.04	852.138	1195.68	1563.22	1205.01	2530.1	687.875
BT_1105	1962.21	1914.54	1568.06	2402.06	1899.82	2389.4	609.653	479.242	860.673	558.324	598.211	227.47	1576.09	1344.34	1559.2	1659.66	1583.31	766.211	779.685	748.739	649.691	1168.67	527.251
BT_1106	1950.04	1733.73	1573.68	1969.24	1607.95	1839.68	776.352	625.42	1095.81	724.889	736.887	521.642	2103.81	1542.98	1894.32	1842.63	2036.91	1026.28	932.633	979.79	885.269	1533.81	951.488
BT_1107	1053.98	730.795	785.774	864.466	655.233	741.883	235.931	214.998	386.085	244.416	275.872	95.8725	807.63	455.376	607.387	676.823	626.286	337.367	293.362	284.733	257.876	278.128	218.469
BT_1108	393.547	289.176	312.846	323.009	268.863	429.694	151.675	117.874	213.86	159.405	183.666	50.885	299.053	202.701	206.882	238.984	268.87	141.695	118.36	104.163	109.572	92.166	98.7415
BT_1109	247.704	137.164	155.696	144.574	103.12	136.753	50.6877	90.8466	93.6021	90.1285	127.846	29.7321	291.647	96.5387	181.029	195.77	204.239	123.209	78.1975	69.5777	59.6091	113.883	59.5181
BT_1110	523.831	362.328	396.903	367.662	314.266	474.1	212.249	248.853	377.948	294.744	483.81	147.208	860.868	356.327	620.216	684.887	852.16	488.772	270.815	217.035	245.586	172.693	274.4
BT_1111	224.207	109.653	217.885	107.596	83.7134	126.915	98.627	141.428	170.504	161.658	186.922	66.4475	319.82	68.8447	260.962	220.727	331.289	207.509	77.2894	61.2847	67.9401	66.7239	124.307
BT_1112	35.8257	22.1866	31.6083	26.0098	14.7803	19.0439	10.3973	17.1221	22.7835	20.2624	12.4635	3.92671	2.56639	2.5735	4.14178	5.55085	2.71289	2.84892	0.470656	0.771269	2.48234	0	0.719266
BT_1113	77.6738	48.9497	48.1987	49.5456	34.1558	50.6839	22.4809	38.7372	40.3276	34.3578	41.3513	1.82725	9.88826	11.6401	14.0102	17.7412	5.38184	13.0161	1.5769	3.55311	2.7723	0	4.21723
BT_1114	415.652	351.934	286.626	327.544	289.596	402.565	358.954	313.387	465.367	284.89	398.641	32.0682	93.1814	119.577	91.0812	106.907	99.7393	77.7672	53.0966	58.1165	61.7603	95.5243	72.1273
BT_1115	440.029	356.898	354.013	356.734	244.278	336.395	274.382	295.29	378.659	261.847	345.105	31.4296	111.348	101.995	99.1826	125.566	95.4053	69.6833	61.8185	57.5227	58.9744	51.7416	57.3974
BT_1116	173.495	96.892	109.83	101.234	78.57	120.164	79.1144	124.16	116.531	100.119	119.055	8.73541	33.6017	24.9491	29.628	41.4837	25.9544	25.3813	10.4152	13.6133	15.2588	2.74614	13.0744
BT_1117	146.384	80.1991	118.228	83.6849	45.7947	108.563	78.2748	160.934	151.246	126.638	115.199	8.06085	47.415	21.9127	34.0378	38.2525	34.0644	37.4478	18.5253	13.63	13.2934	1.39558	15.8887
BT_1118	190.337	130.376	185.567	129.531	121.095	180.269	146.55	207.747	188.822	136.358	151.815	28.344	55.9375	59.2749	45.952	51.3304	50.042	50.7626	41.5205	45.0517	36.0399	35.9119	39.691
BT_1119	190.813	117.899	318.004	131.218	95.8233	163.433	242.707	267.523	241.216	277.447	170.078	114.195	66.905	77.8492	54.4399	51.4174	54.866	58.1314	56.4881	61.88	83.0742	59.2788	81.2691
BT_1120	16.6357	5.18354	33.5575	9.42158	4.68813	5.26778	21.6227	21.1909	25.0135	48.7347	18.242	4.27576	8.01675	8.82711	11.9036	8.58921	6.29675	5.39353	5.18898	5.19643	4.05449	0	5.72716
BT_1121	14.2119	9.05395	28.4215	11.8377	7.6728	10.5299	23.254	26.8516	23.7756	27.5593	7.57618	2.39315	4.36381	3.85833	4.22321	3.95275	3.13271	2.17825	1.20474	1.41016	1.96673	3.81181	2.03837
BT_1122	1.54731	0.611327	2.06301	0.783092	0.873381	0.586395	1.04632	2.33644	1.36779	1.32087	0.741629	0.77741	0.587936	0.262029	0.648782	0.855203	0.399794	0.461479	0	0.294485	0.210623	0	0.366172
BT_1123	72.8698	63.9968	142.191	63.6996	40.9467	72.3124	125.89	124.246	137.293	127.785	88.5103	58.6349	48.7856	54.9589	34.8839	36.3246	49.271	34.8063	44.4716	44.809	53.8838	50.4682	70.0289
BT_1124	15.8743	10.8087	26.5781	11.7971	7.53365	13.7844	16.4876	20.9375	22.3592	22.5703	10.7291	3.32097	7.56959	7.26411	8.2351	7.69045	4.2567	9.1997	4.9259	2.07918	5.24853	1.10201	4.79045
BT_1125	2.94415	1.50024	4.00257	1.99627	1.88391	1.59989	3.07863	3.88198	6.3026	2.86016	1.56128	2.35672	1.98036	1.48939	2.08971	2.02895	1.54251	1.09919	1.45273	1.33909	2.23476	0	0.832536
BT_1126	0.439819	0.212132	0.751665	0.475537	0.489568	0.522267	0.822262	0.818548	0.531583	0.229174	0.150119	0.134882	0.198348	0	0.0492471	0.0903177	0.220706	0	0.145502	0.238437	0.511608	0	0.11118
BT_1127	0.670624	0.0592998	0.420243	0.362543	0.410564	0.398169	0.626881	1.09833	0.445798	0.384381	0.503575	0	0.33268	0.266882	0.165199	0.227228	0.370179	0	0	0	0	0	0
BT_1128	1.04895	1.00482	1.42419	0.661578	1.24868	1.03799	1.14395	1.19301	1.59796	0.835035	0.43759	0	0.607083	0.695733	0.538322	1.18472	0.868518	0.175044	0.318099	0	0	3.52264	0
BT_1129	3.29057	2.69415	5.34598	3.82134	3.7306	5.06517	5.46833	8.98199	3.44315	3.95839	5.33838	3.28904	4.35298	5.09256	3.45251	2.47766	4.44002	0.976205	4.43503	3.99725	3.89855	0	2.03331
BT_1130	6.45476	4.98118	9.26636	7.23273	6.70588	3.62334	12.7257	6.24674	9.94687	8.9689	8.37194	23.7542	21.4246	19.6158	9.82935	8.08552	20.4709	15.9808	21.7809	20.2958	24.7774	40.9887	30.6754
BT_1131	0.613297	0.180769	1.28106	1.10517	0.417186	0.971019	1.14659	0.837032	0.679483	0.781162	0.767546	0	0.202827	0	0.503591	0.230893	0	0	0	1.2191	0	0	0
BT_1132	1.01398	0.896613	2.96524	1.09633	0.862184	1.40474	2.05366	2.42181	2.38725	1.29152	0.740256	0.28505	0.335341	0	0.520378	0.477178	0.18657	0.169209	0	0	0	0	0.23496
BT_1133	2.50785	0.89901	2.63337	1.53896	1.45234	2.17311	1.39389	3.97777	2.25283	1.55397	1.69654	0	0.80697	0.404604	0.333932	0.459316	0.299311	0.407187	0.246654	0.202097	0	0	0.565412
BT_1134	38.723	29.8283	59.0379	32.4798	33.7066	31.7607	38.6228	53.6667	50.4208	38.7075	28.4778	1.68337	7.03028	9.73067	12.1695	12.6246	5.72933	6.39529	2.1791	1.78546	3.83101	0	5.27273
BT_1135	195.509	117.344	248.444	120.939	103.462	112.429	128.907	221.942	143.867	176.414	156.881	11.7583	56.2744	56.7457	74.7783	73.0083	48.555	60.2806	37.3607	28.911	25.9487	18.7287	30.4861
BT_1136	37.4888	13.4176	46.3132	12.932	11.2934	8.47932	19.6911	46.7795	24.9207	39.2231	20.1075	4.81775	13.1066	6.03867	9.23487	14.9202	10.0512	5.00477	11.0438	6.9197	4.56844	0	8.43871
BT_1137	16.3775	15.867	17.4916	16.9377	17.5827	22.4916	24.2286	28.1832	29.1109	22.3114	20.6749	4.3238	8.90161	7.93448	9.29663	10.6159	11.0056	11.9777	6.73726	14.4375	10.9335	0	11.088
BT_1138	38.5474	37.9483	47.1543	40.314	42.0629	32.0743	69.5929	92.3295	85.943	74.6465	77.388	5.39658	27.104	23.3839	35.1634	36.1358	33.0121	42.5692	30.8988	39.4433	29.1293	60.3352	27.2885
BT_1139	77.9159	124.237	109.036	113.437	131.379	108.852	177.486	150.689	163.798	172.668	186.217	17.5633	77.6604	89.45	89.7762	101.992	91.29	122.952	83.4941	110.7	91.6567	135.051	73.4833
BT_1140	123.031	138.284	187.278	128.798	128.647	114.522	180.126	226.964	196.069	247.987	305.087	18.6461	108.261	78.695	147.193	127.116	103.42	135.876	71.4406	57.6828	64.0183	39.6849	72.873
BT_1141	279.051	211.09	653.15	220.067	207.932	611.561	1250.05	1237.3	861.092	1296.34	3136.88	75.381	394.856	182.847	350.292	296.625	354.045	406.596	632.711	543.815	542.617	441.13	538.158
BT_1142	157.105	70.9127	456.65	100.666	76.3193	248.245	411.902	848.809	305.947	548	1610.45	31.1444	226.122	69.278	169.026	167.543	185.016	173.752	419.674	435.543	179.198	497.12	193.842
BT_1143	3.02682	3.34557	8.29824	3.6817	5.01868	1.79711	2.82938	3.87283	4.71581	6.5058	3.55133	0	2.0646	4.89349	5.82512	3.41859	1.46193	1.13648	0.688422	2.25625	1.2103	0	1.05206
BT_1144	399.702	277.271	430.355	275.192	191.897	197.303	289.109	367.535	335.392	378.844	367.577	85.214	255.801	145.55	164.963	189.174	236.941	134.682	150.066	133.204	98.507	119.303	123.354
BT_1145	426.473	431.468	350.702	433.434	300.765	282.839	374.215	395.78	390.548	376.811	412.505	39.6592	223.135	157.17	295.484	305.256	160.072	141.988	82.89	70.1073	96.3676	134.893	89.2168
BT_1146	379.623	420.892	287.257	422.409	317.106	312.525	323.382	358.693	385.656	346.147	380.392	18.2348	162.739	129.687	277.713	282.097	114.412	114.216	64.2122	52.4274	64.3948	85.965	55.8031
BT_1147	448.141	637.728	340.746	631.803	485.863	378.504	461.001	409.25	486.467	398.825	484.378	26.9148	241.856	193.002	339.21	406.466	165.807	177.162	105.455	82.3472	118.306	85.4889	92.1168
BT_1148	131.217	137.795	167.129	119.442	130.144	83.4131	110.873	135.931	101.55	109.864	148.19	96.7671	232.113	165.392	190.294	162.366	213.427	164.979	164.591	162.506	103.283	86.0265	173.252
BT_1149	61.2732	80.4351	73.7652	80.3697	90.4222	88.517	45.4284	44.3935	34.9126	31.7752	68.3583	6.85066	34.4952	55.1085	54.6828	59.12	25.6277	26.3629	21.4057	17.1213	19.7124	28.22	13.5329
BT_1150	22.7272	16.287	28.3273	15.5943	18.348	13.1972	7.70415	16.7874	10.5839	18.3708	21.9576	2.9488	15.0532	9.56633	18.3798	17.9118	6.41049	11.6279	3.86263	5.02655	2.39674	14.2583	4.68763
BT_1151	67.7005	171.51	64.1136	142.806	149.566	95.1529	62.7719	44.7436	55.0904	51.2262	71.8012	26.7235	295.912	200.671	354.37	442.227	193.511	204.881	82.4915	60.8673	95.9043	100.683	80.4004
BT_1152	172.617	476.052	208.163	400.232	387.435	269.689	276.712	189.891	220.726	186.55	234.271	104.039	654.734	524.123	704.34	831.13	541.206	426.357	245.796	225.276	260.174	232.93	227.766
BT_1153	1284.57	1486.15	1011.97	1468.11	1135.07	1469.95	666.02	517.21	711.974	519.896	659.145	166.466	680.161	685.27	953.124	993.389	608.765	458.432	273.248	282.061	283.131	207.087	236.214
BT_1154	77.5299	110.112	111.803	99.6859	117.877	72.8526	84.8799	83.8888	77.5343	63.2882	86.4067	35.4551	98.3981	98.0475	129.592	120.41	82.8876	92.2853	61.4645	50.5312	57.4006	63.1304	65.5777
BT_1155	244.956	500.079	201.588	434.612	499.608	275.255	139.096	118.678	142.717	96.5206	219.827	30.3245	358.411	348.315	734.434	780.17	234.437	439.283	142.298	103.37	156.429	62.7912	119.813
BT_1156	234.817	621.891	188.646	503.708	559.203	406.731	138.322	90.7972	162.767	91.8818	258.28	30.4827	296.512	404.37	666.283	699.671	188.601	434.883	129.545	106.144	140.064	115.68	87.1826
BT_1157	216.715	679.949	197.6	551.366	613.883	409.536	148.156	94.0109	166.149	88.9429	275.002	30.3698	291.935	426.978	706.668	762.527	190.995	399.341	110.785	93.5975	135.655	20.6859	85.9691
BT_1158	164.493	471.61	158.572	401.524	380.178	219.397	111.486	80.092	127.868	78.5154	249.26	19.0243	229.347	275.424	634.769	686.758	142.27	343.486	82.6986	60.1013	85.0193	48.0031	64.1224
BT_1159	237.45	825.182	240.187	689.482	782.647	546.024	191.266	113.968	214.949	111.976	418.919	32.3689	312.967	563.039	887.77	863.241	214.258	434.988	143.917	109.124	163.631	165.035	109.788
BT_1160	249.13	725.36	276.473	584.161	590.625	315.766	190.411	135.352	207.691	128.883	416.129	32.4007	295.268	395.735	895.674	824.819	200.159	395.723	113.261	87.342	151.368	92.3192	95.9421
BT_1161	121.781	141.476	107.012	133.109	109.139	72.4501	74.8431	58.7858	89.3076	66.9441	112.839	17.0298	116.032	77.2271	171.524	153.852	86.4137	90.9814	49.8774	40.22	56.4329	98.0732	57.8093
BT_1162	92.0623	91.6568	77.8762	96.497	92.0119	57.5234	46.872	50.6302	43.6178	52.7437	97.9614	2.08573	30.9781	74.6152	142.101	102.652	17.1668	21.4813	8.77487	7.55844	11.8668	5.39852	8.1663
BT_1163	71.131	31.2021	58.4575	33.9314	22.8651	44.731	43.0321	56.8088	58.1365	48.2383	35.215	3.59163	23.2391	20.2771	40.4646	30.4058	16.0637	16.3456	7.93338	9.52364	9.40642	11.5777	12.5469
BT_1164	61.2587	23.8634	39.6168	29.308	14.1338	26.111	20.3474	37.5774	42.2697	32.3315	22.8866	0.978302	9.91806	8.85936	21.3684	16.6274	5.89467	9.36	6.58032	3.5605	6.5483	0.229153	4.26913
BT_1165	40.5538	23.0544	29.5409	25.7553	20.4202	30.9267	20.0066	25.7204	35.2914	23.207	22.2285	0.656366	10.9758	20.1873	23.1431	17.2663	5.27798	12.3567	8.19313	4.88978	10.4919	2.98703	6.18316
BT_1166	24.3779	12.4031	17.4208	16.0795	11.6826	10.3349	15.7184	18.7402	24.6448	21.9559	17.9776	0.712626	8.0901	11.4332	21.5957	18.6577	5.17733	8.96807	4.76618	3.65325	7.29808	0.567536	4.34676
BT_1167	18.052	9.90576	9.22625	10.8318	7.8707	6.30917	9.57418	12.974	15.1065	13.2699	13.1788	0.863789	6.82749	5.98664	15.1777	12.9778	3.53353	6.02486	4.54254	1.81326	4.09544	0	3.204
BT_1168	3.51126	2.42328	2.89797	3.24084	2.35936	3.15253	2.72185	2.33766	2.56183	2.94519	2.78668	1.15561	2.46408	3.40815	4.43024	3.57884	1.89092	1.37196	3.42816	3.06423	0.547904	0	2.38135
BT_1169	1.49871	2.1961	3.00531	2.50007	2.53412	2.99999	1.44098	2.10389	2.34835	1.30897	2.03642	0	1.52943	3.15254	2.10964	1.93451	1.37091	0.685982	1.55825	0.893735	0.547904	0.575206	0.952541
BT_1170	93.4398	46.6551	150.725	51.3107	55.3402	42.0022	133.91	135.975	135.446	200.486	134.463	28.3393	38.1645	30.7923	18.1527	27.1326	38.0734	22.7251	52.5602	36.9133	33.9446	116.807	44.2599
BT_1171	49.3289	56.2655	81.7873	55.0942	53.5661	47.9998	71.5686	48.0388	67.7462	80.5019	64.5223	7.80036	28.9741	33.5703	42.4037	44.7838	28.5528	26.7533	17.4524	14.5551	20.8204	17.2562	15.9551
BT_1172	2.28146	1.75587	4.71261	2.35254	1.98302	2.40813	3.31745	2.73895	6.21387	3.87456	1.69201	0.712626	1.34136	1.51322	1.71725	1.861	1.46924	1.01525	1.4606	0.944805	0.946048	2.27014	1.40976
BT_1173	1.50248	1.43076	2.51073	1.37458	1.49375	1.78414	1.44049	1.20933	1.8567	0.883259	1.10894	0.779773	1.03201	1.91644	1.13882	1.26184	0.850625	0.540028	0.841172	1.37844	0.246474	0	0.321374
BT_1174	0	0.0757274	0.321997	0.370381	0.262151	0.203389	0.160109	0.233766	0.142324	0.327243	0.32154	0	0.0849682	0.170408	0.421928	0.386901	0.189092	0.342991	0.623301	0	0	0	0
BT_1175	133.442	82.0292	125.165	95.6716	73.8173	79.0469	111.937	166.772	136.266	128.936	101.087	37.3699	65.2364	50.6435	65.3332	59.4874	58.9723	47.0201	52.3072	50.0519	47.6104	102.248	68.9763
BT_1176	54.453	32.1	34.7039	40.0141	21.4495	34.5591	25.2648	43.4576	39.4124	29.7849	21.8871	1.34083	9.3767	9.22695	20.6157	21.3982	5.80189	8.31305	5.78563	3.16032	6.49849	0	3.31564
BT_1177	18.7288	11.686	9.1695	12.8128	8.30641	9.9115	5.34607	8.50869	10.4892	6.64464	5.73892	1.82502	2.86267	5.33112	10.471	10.591	2.64498	3.04369	2.90621	1.07539	2.9667	0	1.71922
BT_1178	75.4772	42.3334	116.843	45.7288	29.5018	35.4113	66.4999	82.0424	80.68	108.49	55.7085	18.6001	54.3039	27.6955	48.2005	46.6673	50.8491	40.0581	30.3417	23.9585	27.962	14.9035	36.9268
BT_1179	63.1655	36.3512	50.1115	44.4482	26.1633	33.4187	28.9965	34.9956	40.6728	30.5887	24.3679	3.51625	26.2261	26.7966	35.2795	34.9878	26.6968	21.2903	23.5173	14.2964	15.4711	33.6041	14.8396
BT_1180	42.3371	21.28	26.2828	25.5929	16.3927	14.9335	12.802	18.6915	23.5807	18.4922	15.0386	1.77694	16.1356	12.7084	20.5177	22.4584	13.4113	12.7895	9.94368	6.28234	8.42491	5.30683	6.95726
BT_1181	37.8905	24.1517	28.0788	28.2768	17.8964	26.2329	12.7659	18.2123	21.2123	16.6272	18.5995	2.10777	13.0624	16.2511	19.6791	20.6665	10.3468	9.38394	9.41975	7.05277	9.13688	5.39559	5.83264
BT_1182	38.0244	21.9008	20.8632	22.2111	15.669	17.6043	13.0068	19.4394	18.9197	17.1107	19.2821	1.79223	11.5462	10.6721	14.9881	17.3441	7.7086	8.46044	6.81277	3.69624	3.72269	0	3.51737
BT_1183	111.371	64.882	119.038	72.026	44.9019	58.5934	81.5628	100.104	107.258	89.7641	67.3657	7.25951	45.4667	41.8389	54.0617	53.4176	37.4676	29.0832	27.7022	20.6628	29.0516	40.7505	23.6981
BT_1184	138.09	88.9665	123.613	91.3484	60.2018	64.0166	91.6547	110.087	142.906	98.2348	82.4771	6.56922	45.7591	41.9432	64.0022	55.062	36.17	35.1644	28.9675	19.9657	34.7528	12.8499	24.0343
BT_1185	77.1641	132.16	58.6631	149.225	101.435	136.45	39.8989	49.7554	44.6378	37.2008	40.667	17.0873	145.866	126.402	140.373	142.156	126.461	89.5907	92.5445	63.2526	48.8323	39.1709	32.1428
BT_1186	304.42	424	312.174	391.334	363.748	293.637	235.951	234.807	218.272	186.459	281.188	61.8959	175.741	173.093	227.792	213.611	191.649	156.435	127.641	118.277	101.254	123.689	102.039
BT_t20	1.04176	1.38177	1.30563	0	1.06297	0.618526	0	0	0.865642	0	0	0	0.516793	0	0.641561	2.35321	0	0	0	0	0	0	0
BT_1187	18.3989	12.4128	23.4862	13.1884	11.5421	12.2996	15.1604	14.9736	16.7606	17.7063	8.35772	4.82747	8.24831	8.94915	9.23251	9.92839	6.16886	5.59481	7.93536	7.31462	6.5395	22.8845	4.7371
BT_1188	6.70302	3.12521	9.47002	3.68957	5.09849	3.18382	3.41771	6.32066	4.65838	7.68393	2.89798	0.822261	2.29741	1.21252	2.10152	2.34001	1.07637	1.95241	0.887006	0.726773	1.55942	0	2.03331
BT_1189	13.1592	10.0655	16.0876	7.85586	9.55542	14.6673	10.1123	10.0266	13.819	12.1851	10.7098	1.90639	4.08497	5.783	5.17063	3.82958	3.03028	4.36494	2.0565	0.722144	2.58248	2.16893	2.24484
BT_1190	9.07886	9.31873	14.8143	9.27722	10.0629	10.6962	9.85118	15.3064	8.9936	8.29875	6.59457	2.04179	3.99159	4.60483	5.96388	7.27831	4.08778	3.77868	3.88688	2.44163	3.64449	5.26087	3.267
BT_1191	97.2063	93.9786	81.8366	90.9164	96.7189	91.5346	72.0103	59.4347	69.9127	57.0066	59.0682	19.6319	81.3235	74.2871	88.2617	84.9452	67.8405	69.9221	46.4832	54.1149	44.8045	84.1367	67.0597
BT_1192	213.723	212.994	181.584	221.717	158.566	141.945	170.009	127.428	149.99	146.288	158.797	13.8225	89.4092	65.4967	119.474	138.896	74.5176	86.0996	54.0768	45.0411	44.5644	43.2991	39.2698
BT_1193	10.4595	9.99267	10.8596	11.3696	13.505	6.49315	13.1062	19.5567	13.5611	7.98271	11.1951	2.27031	7.4005	10.7689	19.7905	17.4191	5.94384	8.36685	2.24499	2.50833	2.51163	0	4.05462
BT_1194	1207.43	1150.02	1262.37	1337.25	1119.39	1142.9	649.557	581.87	617.876	638.414	597.195	389.622	1629.14	1492.25	1103.03	1315.4	2046.2	742.142	853.904	976.936	800.572	2429.57	678.085
BT_1195	239.447	248.504	250.591	273.312	228.115	166.345	162.732	154.785	154.131	147.436	140.024	65.0808	284.686	223.843	249.154	284.812	288.735	148.007	115.218	122.483	112.028	93.6777	107.997
BT_1196	1304.48	588.061	1521.14	1025.05	647.883	896.107	790.017	788.404	779.544	762.6	635.55	332.382	1061.78	940.096	553.675	570.873	1714.19	565.292	908.617	938.421	646.664	1150.7	570.215
BT_1197	750.303	397.872	634.462	512.273	549.411	493.899	240.205	285.428	281.229	383.564	514.213	755.129	2269.09	1302.15	1004.79	1321.87	1895.44	1163.76	2004.76	1376.94	1014.11	624.29	1015.99
BT_1198	231.061	179.922	309.634	181.305	149.038	203.306	250.52	308.971	256.823	292.276	289.769	74.7686	101.947	84.5622	131.82	141.546	101.99	91.4813	86.8222	74.5739	68.0807	51.8977	86.6965
BT_1199	215.59	240.703	264.407	217.9	164.258	128.752	250.322	273.815	251.389	252.42	276.286	16.7833	88.9672	65.6828	154.071	160.724	64.6022	80.73	48.567	33.2006	46.4814	31.2941	40.075
BT_1200	576.742	314.562	480.696	363.948	271.51	272.283	337.633	421.982	457.152	460.838	482.031	135.269	407.973	230.346	249.403	265.311	385.777	245.814	278.703	211.178	174.466	99.0609	239.446
BT_1201	378.071	273.147	423.605	294.573	234.329	327.247	368.643	331.146	410.246	364.739	424.967	174.695	334.682	317.416	188.079	182.146	315.171	196.645	298.929	254.288	244.814	360.791	283.631
BT_1202	256.685	212.805	351.273	224.437	180.815	174.173	268.258	221.401	286.549	245.054	266.472	73.6828	187.285	157.825	167.994	179.617	174.162	102.962	111.975	104.582	97.9198	110.295	108.614
BT_1203	284.459	229.117	380.11	249.219	170.651	167.709	241.474	264.34	276.941	233.166	278.427	44.3864	180.246	135.709	187.187	208.8	173.844	115.062	98.6181	84.4026	87.2681	164.586	93.9841
BT_1204	58.0473	68.7203	68.6078	67.1805	91.1767	45.7306	51.0611	52.8626	50.3671	47.6427	100.439	7.26729	62.9643	84.9387	144.082	128.705	33.6381	54.6629	16.8066	12.5387	29.1697	8.52295	20.9249
BT_1205	88.334	144.613	66.2446	124.892	189.1	91.6213	80.8916	61.0565	79.575	51.0082	179.964	13.646	116.894	186.857	263.141	249.69	74.7936	90.0047	39.4728	34.9332	49.2673	33.4082	37.0771
BT_1206	13.5128	11.9487	8.13952	13.2511	18.3838	9.45339	7.44175	8.72081	9.74861	4.60304	20.9754	0.706736	19.9542	22.0938	27.9972	39.5151	8.78886	18.0396	4.19312	4.37265	4.02098	0	3.49528
BT_1207	80.8167	184.593	62.3457	147.18	216.897	91.1068	106.967	57.7526	116.215	66.3473	198.507	8.57832	98.7495	148.397	280.808	252.426	56.2343	112.426	22.4115	21.7986	42.9598	10.6747	31.9295
BT_1208	2.59484	5.20671	2.12636	4.10044	8.14662	4.26637	1.1195	2.31557	3.31716	1.90677	4.7463	0.336674	10.2979	10.9222	15.6113	19.8386	6.05987	13.1903	3.99502	3.27334	4.46952	0	3.33014
BT_1209	114.206	170.939	86.3888	192.469	203.733	174.724	67.3566	45.8119	53.1298	50.2117	65.4489	55.2145	291.41	321.443	203.931	248.321	323.487	173.739	194.182	195.805	151.538	208.246	134.686
BT_1210	262.084	316.891	224.588	351.704	325.777	311.618	191.115	184.342	152.299	166.398	175.768	119.245	519.183	499.662	367.361	473.258	652.853	295.125	347.57	344.119	256.499	590.194	292.235
BT_1211	38.0244	35.4673	36.9984	42.847	56.6422	50.1058	37.1939	37.225	29.8628	37.0904	32.5284	12.4484	60.9663	92.2617	42.0913	51.2816	45.3437	33.0921	36.1988	31.0949	44.1375	60.3456	24.9831
BT_1212	3.98819	1.76327	13.7626	3.10115	1.25425	0.973112	4.18767	6.89709	3.99489	12.2646	2.22213	5.89759	39.081	11.6318	24.7628	21.2571	15.6213	6.40003	6.56078	4.88692	4.71859	5.13718	4.32955
BT_1213	2.16399	1.94084	4.84305	2.07233	1.95569	1.83546	2.65859	3.20658	2.56878	3.721	1.12199	4.58862	39.3515	15.6858	27.1485	25.6629	13.7539	4.82864	3.26245	3.22616	1.9778	0	3.43844
BT_1214	2.40208	1.7173	4.22751	2.32086	1.82519	1.03171	2.96201	3.20862	2.97274	3.80816	1.21528	4.99987	39.602	12.4068	20.899	24.2437	13.4286	5.62892	4.46364	2.74298	3.9237	0	3.41071
BT_1215	5.66784	4.59872	9.87458	5.42104	3.78132	4.80738	7.74344	8.33056	6.62454	5.1764	3.15693	7.24882	54.6268	24.1669	35.0967	30.9521	17.2245	8.41887	6.91298	5.19991	6.77409	13.8049	5.54206
BT_1216	23.721	26.7043	30.1286	28.0973	25.432	14.9247	18.1361	17.6369	16.71	17.8576	17.6793	8.83815	54.5866	37.0556	54.0728	50.0637	27.3602	24.6014	16.1049	9.92309	16.9881	20.9259	15.0624
BT_1217	29.4839	26.3115	22.6347	26.3495	20.3705	29.391	18.7128	15.9623	20.7023	15.4858	21.9898	5.87228	28.173	18.7258	27.9396	24.33	22.0401	11.0022	12.6693	11.0295	10.0927	17.5376	8.47067
BT_1218	20.8889	9.2355	23.8619	14.3511	12.5997	6.71795	7.7292	10.9137	11.0292	15.0701	12.799	41.6565	115.822	60.2906	65.3264	83.0045	99.3307	55.4467	66.316	59.3646	49.7676	70.1504	62.0174
BT_1219	28.1085	17.8191	20.8462	26.7165	29.7413	24.5466	5.38208	4.25645	5.31583	4.58347	5.45434	18.7486	60.8533	62.6132	32.7493	31.1596	68.7721	15.453	30.119	38.3883	29.1616	139.646	25.349
BT_1220	614.177	380.719	512.677	570.806	465.973	406.568	159.897	118.985	178.952	176.04	158.695	210.627	771.685	543.662	484.562	519.025	1037.96	269.704	322.268	346.867	363.494	519.666	313.672
BT_1221	536.583	408.372	515.107	613.444	529.647	656.866	159.414	88.6079	141.876	135.881	125.947	205.476	574.23	676.349	346.39	395.523	779.866	182.756	301.333	388.298	339.96	856.422	253.135
BT_1222	167.735	160.962	190.655	225.227	208.58	189.297	70.7511	44.5475	51.0758	67.3323	50.5863	84.5591	304.9	340.167	191.366	229.046	335.4	108.49	142.498	157.314	157.235	647.822	128.87
BT_1223	96.7184	107.306	101.91	105.17	84.9251	61.4381	98.8552	74.9165	102.835	91.2137	107.906	15.2392	59.523	49.2766	80.5384	81.781	53.8543	44.2546	35.7168	27.3267	36.3864	41.4738	32.8944
BT_1224	105.907	109.126	98.2034	105.41	87.9573	54.0479	66.1101	63.9614	71.5113	53.7229	86.0669	8.62337	66.3637	50.6526	108.973	105.019	47.4265	44.4351	26.7443	24.2421	22.9414	15.7384	28.3334
BT_1225	49.137	41.8796	37.4214	44.6439	33.6542	35.8774	20.5101	25.1969	29.3833	21.0957	27.0598	4.07215	22.9666	20.3458	42.0675	46.8357	15.835	21.471	11.3696	8.0454	9.76712	3.81537	11.3531
BT_1226	88.1964	87.0468	90.7438	94.8384	79.3272	45.479	50.0489	65.2219	48.2986	54.8692	66.9787	13.9948	106.265	81.3161	135.223	118.121	80.6419	90.8312	43.6221	36.8354	46.337	38.1778	35.3078
BT_1227	43.7496	47.7862	32.3925	49.1988	47.0037	35.8783	28.1507	35.5458	26.0687	27.3774	43.8604	9.04272	56.7037	78.3608	93.3011	90.8632	37.6307	50.9614	23.0019	21.1163	23.0778	30.2291	21.5329
BT_1228	110.852	125.054	139.694	129.457	123.318	93.926	143.459	176.706	137.787	132.041	199.177	20.7037	115.466	132.359	172.312	189.63	82.1261	78.1668	53.7539	42.8501	52.1901	47.1098	44.7838
BT_1229	47.3709	55.4336	87.1686	53.9045	85.3655	65.8608	94.827	127.842	70.4658	83.8414	121.794	9.30515	30.8954	52.5272	68.5944	56.0513	20.5865	35.8351	48.2812	51.7944	43.4618	71.3503	37.4626
BT_1230	88.2682	17.7846	245.317	36.4349	36.0104	80.3009	112.095	448.626	101.788	239.55	516.628	38.405	94.3523	19.7836	59.267	50.7466	62.2553	83.4392	425.062	537.011	117.993	328.287	137.81
BT_1231	16.0299	20.7671	22.1926	15.3164	19.3991	28.3309	12.8935	18.825	14.2491	26.7088	10.9639	15.0909	19.7876	40.0558	27.779	25.6834	11.935	29.1139	10.8528	8.33652	14.31	7.51151	19.6952
BT_t21	76.4713	81.8159	25.9458	103.238	340.132	179.606	93.9945	73.8076	109.533	75.0697	105.222	22.804	34.7916	52.9627	44.2321	26.722	20.5227	38.072	23.0621	13.8571	32.4359	5.67536	29.37
BT_t22	100.342	100.402	40.3749	106.207	359.423	178.101	98.7337	59.8245	114.974	64.576	123.596	14.2525	29.3423	64.1016	63.7463	28.6307	23.3213	37.0144	24.984	17.3214	43.9236	148.978	19.0905
BT_1232	6.06186	2.43645	4.6044	1.9861	2.43661	2.61753	0.686843	3.25917	1.52637	5.26435	1.83914	0.619675	8.93028	1.46205	9.05005	5.60166	2.43353	3.31061	0	1.64314	1.17521	0	2.04313
BT_1233	131.301	108.737	197.106	109.185	102.037	126.672	118.964	134.93	114.605	121.179	97.1181	20.5934	60.8233	80.3962	72.3856	65.3247	46.1476	50.3483	36.7112	31.7763	43.0272	18.0685	35.3879
BT_1234	236.596	127.422	389.309	141.89	116.594	202.761	198.318	212.818	206.535	235.951	158.301	31.7941	66.5523	70.4876	62.045	52.3428	63.8645	43.0832	49.9088	47.6763	44.4954	33.179	43.0158
BT_1235	176.647	80.7249	263.979	99.2979	71.4095	122.206	99.9802	130.286	109.938	129.367	68.457	10.0857	28.7017	28.3205	38.8468	31.6745	20.7335	22.5143	18.3884	12.9322	18.8581	19.2321	11.5919
BT_1236	113.419	82.1188	70.1847	100.08	66.1107	99.786	54.0401	52.1044	50.3577	47.1816	39.288	4.12121	28.1375	23.9615	32.7274	30.7497	17.0996	19.5275	13.2578	8.78132	13.9569	18.462	11.8289
BT_1237	60.8469	40.3441	61.685	48.989	42.666	47.1451	45.2145	52.1924	39.3063	35.2679	35.0608	7.85886	23.9557	23.7668	28.3776	23.8366	20.4661	13.3628	15.0155	16.306	14.0202	29.1724	18.0612
BT_1238	33.8985	61.9127	46.9325	54.4195	67.4644	33.2986	43.0779	38.6058	40.3266	29.4266	61.5688	9.84898	54.0998	57.5371	99.5034	112.529	34.5091	49.9574	25.0025	20.6945	30.9819	11.977	23.5284
BT_1239	712.035	659.715	1288.19	655.689	746.337	1235.22	1100.72	656.076	744.565	528.46	446.488	1253.98	584.604	1712.03	370.808	342.898	829.739	381.399	1037.26	1494.62	945.957	1744.75	813.206
BT_1240	238.974	180.988	316.025	183.635	146.066	148.659	267.495	301.491	280.873	295.505	364.75	27.487	141.849	81.7138	150.359	145.812	109.464	83.2507	66.1554	56.3644	51.8975	52.0512	70.4881
BT_1241	2.53496	2.49059	3.00054	2.13175	2.73025	2.174	1.57974	4.22856	3.51066	2.15253	2.64377	0	2.37533	1.96158	4.16302	3.49931	0.310951	1.12806	0	0.419913	0.900998	0	1.958
BT_1242	125.88	172.038	171.472	173.89	184.46	101.704	163.503	202.458	112.302	117.268	182.42	14.4109	56.0532	75.6143	158.021	136.632	39.0502	51.0447	20.7559	19.0361	27.0299	20.1791	25.9762
BT_1243	878.481	475.228	1349.01	748.711	454.647	797.149	545.621	430.683	568.618	563.709	317.171	95.6535	355.738	306.674	351.818	303.5	256.919	169.165	95.3394	93.5065	151.73	207.999	92.6518
BT_1244	228.37	118.57	299.298	173.873	161.513	223.639	151.786	174.468	163.259	139.501	112.597	19.6017	97.0863	84.3642	134.446	110.52	68.0254	60.864	38.2239	35.3171	35.7449	34.7384	33.1134
BT_1245	3.9274	4.10421	5.25778	3.37777	4.37164	2.96776	2.16936	4.62922	4.45013	5.11606	2.90442	0	1.77117	6.92671	14.5119	9.07311	0.886866	2.68113	1.29928	0.532285	1.71316	0	0.496395
BT_1246	4.91358	2.51802	6.85793	2.83742	2.96257	2.78473	4.27991	8.83984	8.81531	6.82742	6.98794	0.753437	3.71165	2.44426	6.05197	6.1802	4.80809	2.7953	1.21914	1.66485	1.4289	0	3.1052
BT_1247	77.017	52.1338	104.044	56.2915	45.4742	82.3264	96.6768	107.476	110.927	105.356	83.0768	15.0443	35.4844	35.5245	24.1939	24.3725	31.1113	24.7938	31.6571	32.762	24.9651	50.4477	27.1265
BT_1248	68.3772	39.8588	47.8646	42.4518	27.5672	49.1131	14.966	12.909	19.6782	15.613	10.2868	0.803713	5.41305	12.0887	15.4353	8.53001	2.49871	2.67172	1.6473	1.20765	1.82909	2.56031	1.85495
BT_1249	188.533	73.1929	157.648	90.6549	41.4753	99.3879	36.2004	46.9535	52.752	56.2687	21.366	5.98356	14.4817	12.2058	27.3995	15.8596	6.36406	5.10586	3.89972	4.18689	4.25544	2.48194	7.29541
BT_1250	203.373	87.5726	273.334	109.539	60.637	183.107	59.1325	65.6956	70.5164	88.4985	30.0669	8.35716	15.8334	19.8897	35.6222	19.0004	8.58648	4.38405	5.66071	3.86511	7.18751	16.2522	6.40801
BT_1251	113.474	35.9705	155.632	49.3533	20.6225	39.2541	27.2185	43.5973	42.8395	73.3025	21.8647	3.75573	13.7648	9.0316	33.3323	18.7647	6.99639	4.97337	3.11651	5.10705	5.47904	0	5.47711
BT_1252	20.3899	21.5017	30.9934	18.1728	14.2682	12.7605	22.2795	28.2983	27.1313	28.6907	27.0699	3.71805	18.4529	10.5542	18.5809	20.8506	13.9928	16.8289	13.0351	3.90246	5.72917	0	7.66175
BT_1253	24.7095	23.0946	30.3263	29.7615	24.0366	20.0677	20.3451	26.3848	19.5746	19.5685	20.6695	2.59137	15.2428	17.0683	17.3459	16.9181	10.3179	9.48595	9.31804	9.16175	4.91453	0	3.56
BT_1254	35.6128	38.2598	44.0357	38.7171	34.907	31.3669	42.2021	51.8194	45.5298	41.4673	50.0094	11.1624	44.5978	32.9761	48.8372	47.9184	38.6349	36.612	26.1235	18.9797	19.0166	18.4575	21.6766
BT_1255	146.833	126.733	217.994	122.353	111.752	147.498	209.012	194.366	177.369	173.734	177.58	82.2261	120.336	140.587	82.9402	75.0271	112.445	71.9788	131.277	131.788	101.466	170.261	84.4049
BT_1256	24.6754	18.5999	46.3036	21.5767	15.5468	21.2953	37.3087	48.0314	28.4588	42.5068	33.919	17.285	15.1171	18.5128	12.4558	11.8787	19.9472	11.3406	15.2112	23.7206	18.9785	5.43386	19.1218
BT_1257	77.43	61.4266	98.6715	57.9789	74.4463	97.0583	65.1643	44.6882	64.6772	68.3016	47.8929	34.5349	50.2205	78.086	35.4257	36.2472	30.8559	32.2148	49.6723	45.5445	47.8222	68.7592	37.0514
BT_1258	31.2588	13.6309	40.357	18.982	27.4384	16.983	11.2076	20.5714	9.39339	12.5989	26.6878	2.60012	14.5296	10.2245	16.6661	16.9269	7.65821	8.57477	14.6476	15.5765	7.12275	44.866	4.76271
BT_1259	41.1253	45.1734	23.7549	51.6733	64.3079	33.9218	20.5076	15.2355	13.5273	15.0332	14.5044	126.311	263.197	366.89	171.629	183.692	310.409	147.708	221.876	258.189	151.268	191.609	205.86
BT_1260	23.8758	18.6099	23.052	16.6362	11.3688	8.96047	16.5322	18.7469	15.8714	15.7686	19.9943	0.795489	9.29986	7.50744	15.9018	17.5113	6.31302	7.20121	3.86157	2.81244	5.65743	0	2.29496
BT_1261	14.6683	13.6451	16.317	14.1299	10.1955	11.1931	10.7668	9.50586	10.1025	10.8619	9.14796	1.66049	5.29871	5.53378	9.42742	8.36684	4.02123	4.53414	2.50773	2.71517	2.83421	0.661207	2.12149
BT_1262	25.3496	11.884	57.2415	14.5311	12.7098	8.82288	18.3849	25.948	20.7008	30.27	17.5036	6.26619	19.8386	9.1315	14.4001	13.3281	15.1991	9.8462	15.9049	12.3802	8.3886	19.081	9.41866
BT_1263	15.3394	13.1817	19.1344	12.614	14.4024	10.4329	11.9827	13.7603	14.3618	10.3193	8.47208	4.37293	17.0767	11.3205	20.5786	17.4062	18.445	10.9601	16.5104	10.0922	6.91106	0	9.21151
BT_1264	13.2354	7.02634	9.43947	8.82861	6.5783	6.98994	4.89871	7.25213	6.6635	6.8224	6.22303	0.41113	4.36508	4.53481	11.1381	9.44263	2.26037	4.39292	2.35056	1.63524	3.11884	0.491137	1.99942
BT_1265	19.748	17.4621	19.8714	16.3218	16.1781	13.9234	11.3599	16.5212	13.1748	14.2394	14.3179	1.28113	12.3869	12.2796	16.8392	16.0847	8.17556	11.2172	7.94651	5.94484	6.37785	0.637681	6.60001
BT_1266	21.6768	19.486	32.4924	19.0767	18.6643	24.6713	19.2531	17.4952	17.1743	17.9556	13.7446	6.07352	14.826	16.1926	16.6314	16.0234	12.8002	10.9601	8.91037	7.40813	9.67549	6.77174	6.70838
BT_1267	1.48601	1.10788	2.51972	0.693082	1.04057	0.864988	2.99606	4.17554	2.17903	1.83708	1.09397	0.688053	3.52686	2.14518	4.41424	6.6805	2.54122	3.15078	1.27239	1.30318	0.55924	0	1.13429
BT_1268	3.35989	2.23931	5.43648	2.4399	2.22582	2.4117	7.00804	8.79477	4.22946	3.92822	2.43195	1.35335	3.76885	3.46748	6.42365	9.24622	3.19716	2.9373	1.09494	1.23357	1.28332	2.35772	0.453187
BT_1269	3.01781	0.78485	4.40514	0.998059	0.941882	0.9275	3.71703	8.189	2.47811	2.98461	2.13279	0.239538	2.71232	1.97806	4.6353	6.41584	1.68541	1.35083	0.516799	0.952745	0.681427	0	0.691059
BT_1270	23.2469	29.4911	28.3298	29.0502	31.5571	18.38	18.2362	19.73	18.1034	14.2841	22.8071	5.71414	29.2071	34.983	44.8556	44.7932	18.4421	26.2001	11.1591	9.57867	14.2001	0.392306	12.5059
BT_1271	1389.02	1553.81	1091.44	1203.67	1558.64	1157.69	1120.89	1814.96	1007.65	871.908	745.2	69.3366	454.682	573.796	1245.28	1069.55	276.528	450.827	133.386	113.377	126.675	105.838	116.21
BT_1272	68.4515	63.2625	64.0192	55.7246	46.8618	75.5713	102.064	86.5454	112.426	86.3607	219.879	12.6212	42.8772	33.2726	40.1098	30.7004	31.6102	185.085	45.4296	38.2475	40.5449	39.4882	40.5519
BT_1273	52.2621	101.872	47.0384	91.6463	98.2846	58.1439	206.62	101.98	222.346	136.42	667.329	13.0006	94.9944	55.7659	88.473	99.6997	89.3458	1778.79	248.931	131.507	154.783	79.9536	119.544
BT_1274	37.7269	56.2488	40.7198	45.8734	44.8093	23.8834	83.9932	55.1445	116.495	71.9659	336.988	7.02589	60.5739	25.6939	67.9423	73.9963	52.4894	1055.53	112.82	43.4699	66.6231	11.9902	66.186
BT_1275	32.6569	38.6042	30.1386	35.7399	30.7729	21.393	61.4012	32.8203	63.5451	42.8984	136.778	2.24096	24.4124	14.0113	30.5354	33.3425	17.6597	489.428	52.6997	18.3019	35.5299	6.068	23.7916
BT_1276	36.7666	52.1028	33.8318	49.0628	42.6485	29.642	94.0608	47.9344	97.7625	76.3452	182.723	4.56951	30.3343	16.3643	54.2226	55.4037	26.7038	535.914	60.5601	19.9058	39.6164	1.2997	26.0967
BT_1277	35.6569	62.574	24.0268	53.318	55.8554	40.2154	103.313	51.3049	96.2033	74.4132	157.145	2.62974	26.2964	21.601	42.9578	47.2178	18.742	505.14	63.9856	20.4026	55.045	6.20541	27.7778
BT_1278	3.85755	4.56834	5.52528	5.13904	3.79548	2.37214	2.3181	3.19649	2.17508	5.26435	3.10356	0.232378	4.98911	2.19307	6.61785	7.23548	2.50958	4.00032	1.25338	1.02696	0.440705	0	2.68161
BT_1279	12.4436	7.49448	11.588	9.49707	6.17156	5.30666	6.33816	7.36113	6.72254	6.18281	4.96611	9.22731	24.9212	10.5021	21.9223	21.8864	25.6038	26.1528	14.4401	11.6019	10.5984	19.1479	14.1405
BT_1280	11.8762	5.70975	8.00694	6.06879	3.22446	2.50621	3.41258	3.53447	5.40345	3.94518	2.88411	6.88893	28.0822	7.74089	12.8713	10.54	18.9929	30.2703	10.0054	11.3275	9.34248	5.8235	10.0879
BT_1281	10.4591	5.11929	5.01638	6.72326	2.72269	2.74422	1.91529	2.37369	2.92995	1.86627	2.05737	4.09894	21.1558	4.97769	10.3293	9.28345	13.2037	27.9099	7.28278	8.45352	5.48728	1.6002	5.69734
BT_1282	10.3949	6.08221	6.1991	7.89658	3.7852	2.79908	5.34607	5.27398	7.19257	3.98678	3.57876	5.21434	24.0387	6.84332	14.7546	12.1331	15.4006	28.7087	7.59363	7.25887	6.9223	8.8245	9.34826
BT_1283	13.8532	8.9458	5.79936	8.79425	3.92968	3.78829	3.06276	2.62814	4.44206	3.62417	2.98548	4.55693	27.3177	6.97705	16.1069	15.5489	19.0695	35.5684	7.42591	8.31257	9.92936	0	9.90989
BT_1284	8.54117	5.26254	4.40042	6.08473	3.4301	3.13435	1.6294	1.42739	2.02777	2.23606	1.7452	2.43609	15.7871	5.59901	10.3053	8.83108	9.75921	17.9016	3.98717	4.60337	5.09798	1.338	6.16251
BT_1285	18.042	15.3695	10.3487	15.6236	9.05715	6.81453	5.40302	6.5363	10.1546	6.38924	5.94202	26.0445	100.357	38.2823	52.2751	46.5366	90.3833	77.1361	25.8416	24.9896	24.0364	13.8649	38.6881
BT_1286	3.5096	1.54179	3.16583	1.64353	1.55102	2.52174	1.25376	2.04411	2.00609	1.70836	1.79049	0.301641	1.9739	1.24545	1.26653	2.6005	1.33265	0.716228	0.81348	0.599876	0.143016	0	0.49727
BT_1287	2202.32	1767.97	2657.45	1417.89	1434.32	1479.57	1988.47	3575.79	1911.38	2183.19	2611.15	1263.86	2535.54	953.518	1486.08	1707.63	2627.49	2998.93	1529.03	2237.72	1681.19	1009.58	2094.29
BT_1288	17.8574	23.835	16.9442	19.5207	33.2228	13.3785	20.5893	39.4025	22.515	17.7584	36.907	2.37542	12.9106	44.8922	46.7646	39.9875	7.33844	20.1923	5.02242	4.70303	8.10898	9.45894	5.0908
BT_1289	12.103	36.7409	12.3618	23.0291	46.3829	16.5219	26.814	17.2987	18.6091	13.8377	49.7347	1.76817	15.5064	61.5338	73.5963	62.6431	8.20629	28.053	6.58918	4.1202	12.4988	1.92024	7.1548
BT_1290	23.0985	40.8495	27.9678	30.9004	48.2856	27.2541	33.1196	29.1205	25.6997	24.216	51.0176	3.63192	18.1104	53.1672	72.1497	70.4161	9.34653	28.3212	8.37005	7.73354	11.5843	26.2951	8.57287
BT_1291	52.0377	80.9898	78.4331	65.5966	100.285	76.0325	63.0193	55.214	44.7155	42.8999	86.4239	8.10919	32.6578	94.3044	115.84	95.2094	24.035	42.9404	15.1097	15.5567	24.4668	36.3272	16.6346
BT_1292	802.415	833.245	712.886	790.694	821.001	828.532	624.428	504.018	577.451	636.083	738.282	286.604	768.155	736.681	776.568	953.239	651.217	536.12	407.829	363.299	368.992	510.319	386.724
BT_1293	266.971	718.942	219.513	609.024	744.337	439.166	371.017	262.413	340.571	219.955	651.091	36.7565	354.432	564.286	810.949	757.106	208.124	378.167	131.306	109.266	136.193	133.222	110.761
BT_1294	168.707	273.9	156.902	241.133	305.414	204.68	131.141	143.354	117.943	103.596	258.097	15.5131	106.867	202.445	306.478	271.578	73.0959	104.641	39.7968	32.9488	46.3998	23.0498	39.8881
BT_1295	781.887	1344.34	521.014	1301.18	1558.82	1290.65	771.816	460.436	690.46	492.025	631.312	46.367	508.401	545.185	709.91	833.265	400.157	380.72	259.374	218.164	296.978	166.944	236.41
BT_1296	497.129	810.05	409.649	835.724	765.645	688.524	452.58	344.197	419.884	379.758	424.115	21.5911	258.147	251.869	412.563	539.48	164.114	217.59	118.594	84.5945	108.075	94.7147	83.2086
BT_1297	304.132	414.406	247.872	444.027	369.288	284.326	282.711	218.974	280.297	258.344	279.716	12.2769	160.677	117.362	242.671	300.126	85.6192	136.833	62.108	38.3535	67.441	19.3861	51.1213
BT_1298	547.712	898.667	494.741	901.557	808.415	732.654	533.323	378.692	484.042	396.551	544.21	20.6049	255.546	252.717	450.256	569.472	168.515	229.121	120.215	82.9376	112.829	56.24	82.9271
BT_1299	484.13	774.706	436.463	794.839	749.88	634.907	409.748	292.158	367.685	336.71	531.777	15.0308	200.132	214.975	385.674	475.68	127.511	183.906	103.347	77.5837	94.5125	65.3732	62.4288
BT_1300	484.845	739.466	491.876	734.901	696.252	718.742	375.258	316.67	356.288	357.811	554.966	17.3465	176.278	212.802	347.227	404.854	119.412	182.456	80.4303	67.9184	86.5727	101.793	52.6779
BT_1301	554.474	726.734	618.555	674.354	521.643	471.159	487.755	424.827	504.359	506.201	675.732	40.153	251.57	169.501	393.77	432.149	193.555	217.609	105.126	76.5436	98.7896	35.435	87.305
BT_1302	4.08316	2.48223	3.73142	4.13883	3.99266	5.55566	3.97585	4.99223	3.53422	3.08795	2.55505	1.72178	2.53194	3.38528	2.20025	2.69013	3.09907	1.87379	2.16691	2.53639	3.26536	0	1.18269
BT_1303	7.35803	5.70877	6.90143	6.2618	6.39373	9.5829	5.14747	5.8958	5.91684	5.89529	4.93108	1.44127	4.75694	4.53399	4.73602	4.71817	2.56796	3.70738	3.28225	2.83088	3.03707	0	1.188
BT_1304	11.5504	8.94805	8.96745	11.1622	8.23942	15.6577	7.07061	10.0444	7.81405	6.83517	7.29169	1.72409	5.27351	5.28813	5.16181	5.31053	5.41656	3.4797	7.4394	3.04776	2.6158	0	1.98958
BT_1305	5.45203	2.6783	3.67929	3.12373	2.42489	4.31604	2.35219	7.37737	4.87878	5.16371	4.49052	1.41477	3.97601	1.20538	3.44368	2.84202	1.90343	3.26598	3.73064	2.22307	1.1925	0	2.4619
BT_1306	8.42001	7.00974	10.665	6.24675	6.76342	11.7003	8.28945	11.6751	8.03854	9.84043	7.62303	4.38152	7.02083	7.57501	5.73703	5.26077	5.29056	4.0359	5.54143	8.81373	5.73073	1.80489	4.3588
BT_r01	370.179	473.688	346.204	400.241	585.398	374.499	252.991	433.484	250.909	290.592	398.898	750.772	301.807	360.502	422.883	351.147	134.578	770.398	122.094	283.442	57.2399	0	118.171
BT_r02	10963.5	8748.87	9211.79	8971.26	12393.1	13090.1	15344.6	16531	15328.6	20645.5	13091.5	43604.4	16960.1	18911	6035.92	7481.05	21554	23172.7	35441.8	32786.5	38300.3	34631.9	31902.5
BT_t23	555.978	650.65	715.478	597.796	1182.82	608.947	539.887	1129.79	473.939	735.316	612.211	39.8685	193.727	267.881	512.009	493.299	94.7349	214.026	31.7884	38.3029	88.7605	34.5123	54.2949
BT_t24	266.685	273.527	285.933	237.229	524.825	298.982	156.586	485.999	125.53	211.072	221.219	15.6007	106.04	150.299	282.27	236.784	51.622	102.897	13.0893	27.5781	13.1497	0	14.2881
BT_r03	5248.63	2407.87	4023.69	3382.95	2941.11	1820.69	5288.76	8555.05	6721.37	9625.71	7197.15	16995.1	7145.39	3386.65	3739.08	3697.41	10730.2	17211.8	11075.5	11683.3	7969.01	4539.67	12321.4
BT_1307	237.755	245.665	239.303	181.469	241.551	93.4606	99.7529	249.993	168.851	258.174	393.751	6.89638	102.022	45.9661	315.248	212.19	38.593	119.947	20.8303	10.3624	15.6948	0	32.4018
BT_1308	21.8006	29.1399	25.2972	27.7851	41.5142	27.6935	12.7959	17.0392	9.16282	11.8658	14.7126	3.84818	21.5352	29.3186	34.7742	30.277	10.4596	18.5918	8.87893	5.95227	9.52805	0.425652	5.99149
BT_1309	40.1053	31.0302	56.6651	29.0445	36.0959	22.3516	28.6475	46.3449	21.3783	30.1797	20.4794	4.46721	39.4151	18.4447	43.4554	44.3349	17.8565	21.9719	9.2937	8.46094	12.7081	0	6.31236
BT_1310	52.5512	32.5994	92.99	39.9234	37.7353	46.1833	49.448	71.2483	38.2806	45.7782	21.6572	11.3239	28.4236	44.9129	32.5771	34.7098	19.6155	20.9773	15.3748	14.4956	19.9947	4.66468	12.5527
BT_1311	1875.6	1852.7	2420.36	1476.27	2151.07	1525.53	1873.15	2205.19	1518.07	1368.75	1710.95	1017.54	3458.51	3154.3	3719.63	3555.39	3381.52	2684.41	1771.37	2312.44	1869.87	2218.73	1746.24
BT_1312	5992.23	3156.14	5861.3	3388.13	2009.3	5373.34	4421.73	4430.01	4895.4	4666.79	4087.72	469.498	1447.8	1332.49	1989.96	1653.28	1096.06	1068.54	695.468	900.665	720.306	855.627	727.734
BT_1313	47.1344	34.7613	40.7058	38.4714	31.1531	48.092	27.7071	26.6688	23.6421	23.6485	24.7027	4.34256	27.8687	37.6334	28.0516	31.5012	14.9038	13.6821	17.1765	15.7468	15.6267	8.42437	8.99457
BT_1314	61.6789	48.0669	63.6373	51.6924	42.5327	61.2554	46.3838	49.3196	42.7041	42.2492	44.1646	9.22731	34.0565	38.0988	40.9975	48.211	25.9866	25.3813	15.2813	15.2777	17.4996	34.6732	14.8903
BT_1315	53.6374	52.8034	67.8009	54.3493	46.9988	43.6131	26.8197	30.3906	31.7874	28.6189	43.0454	7.87128	38.3546	38.9769	50.8787	53.1295	30.3707	30.3422	19.498	18.4666	20.641	15.8652	16.5807
BT_1316	85.8912	81.146	92.9151	82.4544	87.7116	77.4401	58.2474	64.1693	58.2495	66.4249	100.581	13.6155	74.2574	48.8908	61.6604	71.2569	62.6157	45.658	40.4554	43.7038	28.087	22.8283	28.7465
BT_1317	143.143	143.469	200.264	153.063	146.507	151.631	105.984	121.779	92.2203	103.37	163.756	22.9742	109.549	99.3756	100.114	110.534	115.353	62.2537	60.5812	64.8672	50.0255	56.7536	40.5043
BT_1318	6.31837	5.31775	6.53535	5.18534	4.8158	4.88134	6.33319	9.61036	7.40085	7.49024	7.3835	4.10883	85.8367	9.77003	166.427	98.4019	13.4465	9.37508	6.64855	3.63168	6.33134	22.4969	6.56195
BT_1319	7.91483	5.92195	10.197	5.14652	7.45469	3.2862	9.93373	17.6764	9.29022	10.7862	9.4206	1.49371	49.3127	6.27755	106.143	63.7002	8.06571	6.09595	4.63257	1.98038	2.12462	0	3.07808
BT_1320	21.6023	15.1547	27.4192	18.8878	15.2944	17.2757	20.1932	24.9702	32.8781	22.4261	28.6217	10.0387	24.3851	13.8163	20.6341	27.6349	21.415	13.7942	16.2438	13.3094	12.6923	36.273	14.4041
BT_1321	8.81725	7.97383	17.5805	10.1833	9.20117	12.5522	11.3329	11.8287	10.3238	7.37009	8.77773	5.23907	7.3563	13.5572	7.77481	10.977	6.80282	4.01286	8.56854	7.46882	4.8077	1.34594	3.76122
BT_1322	6.94509	6.06442	12.6755	7.08672	7.48506	7.78312	12.903	11.6114	12.9125	11.2787	6.57321	6.44292	9.2592	11.8328	7.48488	9.21673	7.52352	3.99843	9.79351	8.80092	7.49803	0.583085	6.15564
BT_1323	2.12835	2.47186	2.2295	2.40423	2.17167	1.50885	1.95983	0.823745	1.79492	2.67044	0.874631	1.50026	7.31195	6.95297	6.33843	8.10844	5.01496	3.56229	6.70478	4.73587	4.26788	2.13359	3.17991
BT_1324	6.64141	3.92888	4.22042	5.05687	3.67462	2.83244	1.39903	1.46815	1.63226	2.68074	1.63894	1.73555	15.6379	11.633	11.4637	16.3227	13.2183	8.71019	7.14841	5.15982	7.77983	14.4502	4.42176
BT_1325	269.711	324.868	253.561	322.33	293.797	166.908	137.315	118.376	148.356	117.656	237.529	26.834	187.025	162.323	304.636	308.397	141.834	154.607	89.9424	71.0233	88.0803	58.1235	73.8909
BT_1326	29.3981	33.4592	19.3342	32.6724	37.7453	18.0044	10.5371	11.2315	13.1925	11.1727	23.5787	1.33896	17.6422	28.1162	58.0455	59.8914	9.14351	21.0363	6.64421	5.28617	11.0038	8.17537	5.95985
BT_1327	32.0143	41.0421	22.0006	35.6436	41.3484	18.0892	20.2474	17.2174	20.4706	15.4619	36.9383	7.02589	54.0796	37.1793	101.144	108.138	47.4309	40.7531	16.0244	16.146	20.1773	15.9869	17.8702
BT_1328	186.814	166.481	169.837	213.227	193.202	112.345	72.5341	84.7341	88.897	98.3417	82.8083	128.997	653.446	300.848	420.818	460.566	814.427	231.701	172.771	203.822	200.938	219.896	269.049
BT_1329	1006.14	818.092	991.879	1131.4	981.119	701.654	424.273	341.134	503.654	570.518	347.561	1960.74	3572.06	2189.96	1465.79	1473.71	5556.05	1233.26	1542.69	2043.93	1529.12	2621.81	2701.83
BT_1330	63.2391	71.1209	39.206	84.9947	77.6654	43.1509	23.444	11.7778	12.3247	17.6468	18.0564	49.5806	388.964	227.788	281.419	349.051	318.485	149.723	101.081	103.527	115.165	32.6031	106.482
BT_1331	226.007	247.759	284.146	240.85	211.37	177.787	114.037	110.279	122.039	122.745	169.333	62.2657	440.528	299.964	382.77	469.901	346.934	171.324	122.806	139.123	143.934	186.223	122.914
BT_1332	239.694	281.038	259.67	284.254	225.202	181.947	131.856	125.242	135.652	138.3	210.656	26.0346	247.035	169.705	322.079	366.155	170.774	134.013	76.2588	58.116	74.963	151.343	63.5959
BT_1333	595.328	648.399	470.969	754.816	648.813	410.974	343.05	256.094	330.131	298.59	421.451	79.7618	554.351	381.004	571.365	627.336	528.773	291.303	229.775	207.915	242.277	200.46	204.027
BT_1334	715.782	608.941	825.132	637.427	433.423	603.768	996.576	1037.53	969.037	1027.43	1204.66	352.218	613.685	456.59	324.8	374.855	745.29	340.983	514.776	521.567	336.835	512.323	476.751
BT_1335	21.2792	26.0145	21.374	24.5114	25.4975	14.4084	14.6897	17.1229	13.957	13.4862	28.0498	1.12977	12.3453	15.3782	39.2187	36.6322	6.08629	10.3692	4.59368	3.07254	4.61487	0.692117	3.29517
BT_1336	29.6083	33.354	32.66	36.5078	48.5237	32.1485	26.7292	26.9859	27.4674	25.1847	30.9638	5.81503	45.1704	31.0714	54.2025	46.8398	25.299	20.102	13.2838	11.1865	14.2718	28.6038	14.9435
BT_1337	298.66	422.557	195.046	354.485	361.135	488.96	297.701	215.795	267.966	170.432	247.176	71.443	437.19	443.271	473.577	459.45	567.328	336.062	386.51	488.907	248.915	451.515	262.769
BT_1338	7.27242	20.3943	7.20476	17.5982	21.6253	13.4059	4.9205	4.25377	7.48173	6.48407	3.38056	2.57013	20.8901	35.0053	61.8482	68.3695	13.534	30.6518	5.29295	6.19544	10.6347	0	9.43693
BT_1339	5.73629	17.1304	5.29506	15.4125	19.0311	11.543	2.69712	2.01583	5.76547	2.82192	2.57929	2.43336	12.8479	31.0982	38.2033	48.2222	9.59397	18.0214	5.87491	6.24749	12.3063	4.61412	5.4442
BT_1340	2.38529	6.53435	2.28606	4.39948	4.81996	3.38782	0.961834	0.893657	1.78772	0.982938	1.05361	0.788885	7.33172	8.65494	14.9201	23.8765	3.25293	8.89751	1.3616	2.78909	4.48837	20.1046	2.08083
BT_1341	9.86782	26.663	8.59541	21.7451	25.7474	15.1882	6.00517	4.18643	8.89688	5.63935	4.23728	2.73336	26.5	45.2584	75.1696	103.084	17.7945	34.5951	5.16002	6.90269	17.4028	13.6053	9.73637
BT_1342	5.94355	17.9513	4.80146	13.2396	13.152	8.03559	5.28811	3.22517	5.83127	5.26733	4.34654	1.32862	15.9855	19.5921	55.3452	69.1909	10.1981	28.8946	3.12707	2.45543	7.10108	4.80963	7.06872
BT_1343	3.63154	8.87798	2.85577	6.96754	9.29996	6.00341	2.66248	1.70071	2.54424	2.17672	1.96055	0.480422	9.25485	15.0897	20.3035	26.8614	5.18834	12.5481	2.97994	2.97242	5.23895	0	3.564
BT_1344	8.23173	14.5882	5.78428	10.1664	12.3353	9.89753	5.21572	6.534	7.72727	7.17268	4.91396	2.55616	18.1795	17.7502	38.3496	44.6188	13.0802	22.9673	5.13885	6.98334	11.238	12.9546	7.4702
BT_1345	4.84875	6.61929	3.62481	5.01258	5.8588	3.58593	2.14696	3.48295	3.1808	2.60038	2.71474	1.00437	11.1827	8.71709	22.8407	28.1503	5.96337	15.331	3.09559	5.07278	5.17016	0	4.25767
BT_1346	6.78213	11.8958	5.15572	9.65699	12.063	10.2539	4.43436	4.60286	6.28223	4.24842	3.8497	1.62529	14.4138	21.3857	26.2015	29.2586	7.36462	19.37	4.04599	7.51424	11.1439	12.9438	7.83201
BT_1347	6.11581	8.93478	4.22124	9.34371	9.45086	9.15678	3.23129	4.29442	4.86091	3.64087	4.71442	0.897012	12.7951	13.4038	25.9279	32.3347	8.41524	13.0456	4.67694	6.21061	7.65533	12.5017	4.68277
BT_1348	8.83395	19.887	6.20432	15.2268	17.8533	14.3413	8.05827	5.59148	9.71637	7.33819	7.58415	2.73533	19.8156	23.1823	42.8917	48.248	12.6265	28.8851	6.67793	6.36232	13.3785	2.29308	12.6973
BT_1349	19.5651	46.1094	12.6868	43.8716	52.3386	37.5765	13.1998	9.40397	15.5506	9.42637	17.7789	5.45231	39.5826	74.6454	86.7529	87.5254	26.8586	49.0592	15.7875	27.9003	51.7016	9.14152	30.9864
BT_1350	19.6857	33.0733	10.4747	27.0722	38.3049	33.3824	13.6236	9.00284	14.7505	9.3037	13.9608	5.59227	36.0126	51.4714	61.8923	66.5839	22.5715	39.5589	14.0761	16.4762	27.1772	28.7634	16.9018
BT_1351	18.3244	25.2824	12.622	19.8657	25.4144	20.0094	8.35792	9.05162	10.287	7.6027	10.3906	2.98308	23.5421	34.0181	48.2257	52.4341	13.8301	31.4807	9.65392	11.4256	13.8293	15.8382	10.7918
BT_1352	3.47744	5.6613	2.72899	4.21665	6.93063	5.75017	2.67341	1.77422	2.43046	1.36603	2.92848	0.438539	6.8358	11.3815	13.6099	15.5267	3.12147	9.76205	3.42975	2.42258	4.15845	0.436566	2.25923
BT_1353	8.68187	16.1636	7.75895	14.5755	18.988	15.3553	7.67041	3.34974	7.18366	3.70939	7.74793	2.59511	16.1371	38.0492	28.5155	29.0031	8.97803	18.8526	7.59851	8.4104	13.1244	8.36542	7.1303
BT_1354	3.08239	4.46998	2.34878	4.93241	7.12057	5.06573	1.61355	1.58178	1.55726	1.4605	2.43803	0.665487	5.79833	12.3648	10.8733	11.0011	2.36843	6.6663	1.52551	2.35282	5.36392	0.331247	2.12561
BT_1355	22.3143	38.165	15.0491	31.808	42.7121	34.0623	17.6474	12.6553	17.5163	11.4707	24.7123	5.73851	35.2108	79.1785	74.729	76.1727	19.3321	50.8962	14.08	13.4262	28.5948	9.85721	15.8598
BT_1356	69.936	97.2229	50.6919	80.4553	87.7627	46.7908	56.4807	50.7354	60.2589	43.4049	86.1802	13.0979	98.7558	118.12	218.578	221.761	71.9831	115.533	40.4025	29.9946	61.5872	33.6211	54.7844
BT_1357	99.8527	105.972	59.408	130.133	139.106	69.9923	162.79	105.058	270.578	76.3887	135.671	372.651	291.788	251.998	311.465	274.901	315.805	297.147	173.622	161.308	317.107	258.852	560.466
BT_1358	106.973	105.739	123.256	97.7943	106.915	82.5036	75.4305	93.7388	79.1828	72.0141	70.2606	46.5632	163.479	134.288	217.496	200.04	105.349	157.205	73.171	63.1189	113.356	69.5306	110.899
BT_1359	189.543	219.8	143.19	219.627	206.856	194.682	122.437	104.218	121.682	93.2466	126.455	9.54343	89.8393	125.481	164.344	182.225	48.4952	76.4562	33.0733	24.2428	38.7635	17.056	25.5194
BT_1360	174.943	188.632	122.598	189.15	150.865	138.795	88.4782	70.4502	98.1003	75.0892	99.5891	5.5171	63.3835	78.5084	124.45	133.398	26.6878	53.4236	18.5985	12.8006	26.158	5.49229	17.1957
BT_1361	224.134	248.705	181.88	262.72	232.697	245.415	128.879	102.952	125.702	95.9494	140.481	7.99782	69.2998	120.114	159.455	168.051	36.7688	61.6273	24.3065	19.7797	36.0237	40.1154	22.0592
BT_1362	287.538	361.3	282.527	362.39	321.513	231.992	203.278	191.148	211.9	154.415	257.955	19.5128	130.645	182.077	310.436	304.799	79.4902	118.995	57.7416	45.5203	70.9789	76.8509	55.6346
BT_1363	256.733	331.956	272.448	329.293	285.405	261.223	160.417	157.306	165.708	142.596	228.182	15.5342	141.314	173.367	289.034	278.634	79.1247	120.15	47.4516	39.1516	54.8377	55.1204	43.9917
BT_1364	686.061	624.82	884.022	616.831	520.173	391.481	581.976	557.155	590.802	519.062	598.803	79.016	458.579	306.612	534.24	554.214	368.999	350.668	199.872	159.332	185.317	184.336	198.964
BT_1365	221.353	233.478	253.655	252.704	267.967	171.579	121.324	178.522	114.082	101.514	160.276	25.6545	169.615	173.516	409.891	385.484	119.107	142.541	60.8841	47.7693	68.1154	58.5697	54.6987
BT_1366	119.471	114.91	128.924	128.652	130.827	133.025	94.6492	129.608	86.9389	73.3386	72.8896	57.7959	227.694	302.212	136.822	167.294	214.148	127.582	186.777	154.833	115.16	360.591	94.4084
BT_1367	37.323	55.2852	45.5836	49.0206	63.2836	36.5264	29.9713	26.2557	23.3951	20.866	32.4149	6.08408	47.7165	70.4773	82.4994	86.9106	29.8107	37.7209	21.6948	19.2695	30.4487	11.4405	15.3235
BT_1368	94.4883	134.188	126.268	126.722	162.4	129.292	94.7844	71.7998	64.7146	58.9354	86.7188	26.1439	130.109	200.395	204.17	186.919	90.6159	92.2749	56.5439	48.7201	71.5642	55.8989	54.9892
BT_1369	76.7654	77.7012	88.5754	71.5229	100.172	63.6069	46.8061	51.0402	39.5973	33.8853	63.8989	4.98586	35.2375	41.8853	74.1952	72.8919	26.255	38.924	25.0994	25.3729	23.7825	39.7075	19.3033
BT_1370	132.628	179.955	130.767	146.922	192.289	141.496	114.543	73.8582	104.263	76.8991	137.145	15.8163	75.8854	68.1502	147.402	108.42	53.2515	82.5092	37.8826	38.503	52.8736	45.3673	51.5955
BT_1371	299.522	433.165	330.581	392.955	401.536	292.806	182.388	143.544	184.682	163.519	319.816	119.959	647.627	457.596	682.838	697.114	581.69	433.854	363.753	305.869	288.319	341.382	306.961
BT_1372	35.0562	84.3412	34.0828	68.3471	101.17	46.0097	29.5451	18.6125	34.1289	22.5301	73.8917	20.2963	145.889	129.933	200.378	194.073	97.241	121.284	69.7703	63.1465	99.0527	59.268	80.5259
BT_1373	1114.11	1263.59	1050.21	1077.57	1149.32	998.808	842.692	794.765	872.048	788.988	878.789	634.148	3041.73	1575.8	2301.21	2298.06	3829.12	1563.97	1058.84	1438.94	1136.78	1325.91	1455.14
BT_1374	75.623	278.57	75.0339	186.015	216.883	112.784	105.928	70.9379	95.6315	76.6528	142.272	14.584	85.8499	174.196	249.62	239.847	64.1426	90.7694	47.9121	41.2101	47.9834	35.636	32.9673
BT_1375	339.252	615.02	361.135	463.791	424.048	354.446	576.838	529.614	530.285	514.26	531.722	34.1089	181.399	226.696	391.419	370.768	128.638	200.397	74.7423	63.8173	87.3558	50.3043	72.9712
BT_1376	264.39	241.706	401.79	249.619	231.828	212.266	324.401	335.108	299.509	341.726	241.086	49.2949	111.255	141.734	195.722	176.339	85.6335	106.245	67.4711	65.1213	72.7128	111.162	68.1579
BT_1377	402.114	352.327	680.338	333.4	301.257	352.144	656.405	588.493	615.398	624.868	539.951	105.846	189.492	218.205	261.413	222.59	157.899	161.122	122.094	133.94	131.175	90.1381	126.118
BT_1378	7.19244	7.73862	5.61025	6.52577	9.49429	2.98627	4.41951	7.20777	3.00914	3.84381	7.05005	1.01804	7.8346	9.3075	18.7088	18.5191	2.83187	12.1871	2.74549	3.14935	1.93071	0	1.81814
BT_1379	7.18238	14.4766	9.20017	11.5914	20.908	10.4728	10.9594	10.163	4.30056	7.36571	12.0952	1.06894	9.69345	23.1186	28.881	27.7956	5.71372	16.7094	4.42024	2.99188	4.05449	0	2.20275
BT_1380	49.9915	100.3	54.9934	75.8248	122.631	83.276	82.2748	56.989	49.6126	38.844	59.5855	13.6737	48.6415	123.925	143.593	105.367	32.7445	70.6039	27.1595	22.0614	28.402	46.6705	18.7849
BT_1381	27.6622	38.106	37.7343	33.4669	43.6991	32.6893	26.8556	33.3834	17.5163	20.1375	29.2206	3.75066	26.2095	39.91	80.4668	56.4577	16.644	35.8901	11.6525	11.404	11.0965	0	8.16178
BT_t25	100.199	62.2479	59.2475	76.669	130.027	81.7624	68.2063	78.5452	94.7878	108.972	100.963	0	25.4904	27.606	69.6181	35.4015	25.5274	25.7243	5.60971	12.2569	13.1497	0	12.8593
BT_t26	241.506	250.809	184.182	257.785	571.488	323.389	198.855	205.48	279.24	235.615	267.521	19.0676	57.6084	103.267	151.261	70.803	47.6511	57.6225	20.5689	13.789	46.0239	0	34.2915
BT_1382	45.258	51.9062	68.7556	50.2484	55.3888	52.8298	43.0838	38.7909	34.1491	31.7988	52.4748	11.6612	33.4706	46.7468	51.0916	55.0201	22.3319	23.3303	21.1985	21.7591	21.7059	3.43961	15.13
BT_1383	32.6183	26.111	31.6565	36.3478	30.8718	24.6531	10.8713	12.2765	12.2307	11.8042	9.60854	41.838	212.969	145.175	106.593	116.832	206.281	71.7773	95.8856	107.958	73.2424	67.7382	53.4345
BT_1384	6.3374	3.20219	10.2119	5.87319	5.08073	5.80531	3.89293	7.78439	6.16873	7.61075	3.39913	0	1.79647	1.26102	1.56113	3.06758	0.699639	1.63166	0.658918	1.07978	4.05449	3.64845	0.755229
BT_1385	17.4333	13.847	26.3488	13.6106	15.7135	19.5712	20.2994	26.8631	19.9856	20.6621	16.1333	1.75116	4.5065	5.93926	4.95513	5.42322	2.48336	3.98478	2.67615	2.19272	1.38379	0	1.20287
BT_1386	7.1339	7.16555	8.59363	6.3653	8.40983	8.05999	7.8987	15.3136	5.98539	8.20433	6.76112	0.233648	4.46663	3.30758	5.20378	4.2242	1.60573	2.21913	0.756136	0.619544	2.21557	0	0.577771
BT_1387	7.57702	7.2665	10.8229	8.70437	11.8811	8.50122	9.27012	11.8239	5.13868	6.43986	6.86799	0.751781	3.06782	2.88232	4.22021	4.05864	1.59918	2.56602	0.912349	1.07978	1.42575	0	0.852054
BT_1388	11.3957	8.53427	10.3472	8.42363	7.0003	5.38515	5.00009	7.30035	7.53665	5.1098	7.71302	0.784542	8.30661	3.93344	11.8875	11.6887	5.00659	5.58855	0.846317	1.04015	5.2076	0	3.2334
BT_1389	31.6196	18.7192	30.0805	20.1917	23.1827	14.8106	10.8397	18.3108	10.3079	17.1315	17.4658	2.27434	18.8629	10.4637	24.2474	27.3362	9.97358	10.2605	8.09629	5.82965	7.76392	0	3.74937
BT_1390	55.3082	63.316	69.3172	61.3126	68.9467	67.6308	42.0067	30.5535	33.2373	35.0661	39.0385	10.8282	37.3176	50.4406	49.9765	41.2728	29.5302	24.3924	20.0671	22.5772	18.9561	21.0062	18.3086
BT_1391	911.709	445.266	513.903	666.836	502.108	547.312	144.445	125.599	174.002	141.818	107.031	170.803	806.558	539.42	468.298	521.673	1160.47	321.452	409.598	534.317	359.081	616.29	299.574
BT_1392	1.93344	0.474901	2.0193	0.232273	0.438399	0.255098	0.803257	1.02619	1.78508	1.23132	0.537716	0.724704	2.8774	2.13732	3.04289	3.6395	2.60882	1.29058	0.781768	0.960819	1.3744	0	2.09075
BT_1393	192.234	142.912	220.812	153.984	99.4085	169.116	156.677	146.952	183.288	150.175	123.35	51.1602	88.8403	87.9574	61.358	70.4728	96.9749	51.5834	71.0222	68.5336	62.9354	94.4482	66.9812
BT_1394	2.78461	4.58495	2.28651	5.71005	4.11497	3.07857	2.33371	1.17945	2.55321	1.10073	4.32617	1.29568	7.24032	5.1587	6.62299	7.15768	4.77027	3.07652	3.84369	2.29044	0.614317	0	1.602
BT_1395	3.42365	4.86309	2.83012	4.96183	5.24	2.81121	2.24704	2.08777	1.93692	1.73966	2.87168	2.08873	6.75741	4.13091	6.54958	6.66404	5.02614	2.62565	0.927787	1.52038	1.16508	0	1.62042
BT_1396	247.573	181.52	362.193	202.024	123.918	168.756	255.004	254.731	289.87	283.549	250.381	30.0421	70.6435	55.1385	63.8228	67.7874	71.1986	49.9332	44.014	39.2743	35.7749	41.7306	41.0029
BT_1397	90.1274	72.9917	112.252	77.3242	82.0576	72.4438	79.112	92.7887	102.787	83.4533	85.5879	45.4637	115.446	105.351	85.6647	66.6842	95.9568	54.0558	47.5839	55.8511	43.111	48.492	59.8925
BT_1398	17.3704	16.2308	14.7741	18.5325	18.9971	17.5853	9.02416	12.9516	8.94945	8.5948	10.9723	3.65544	24.4664	20.516	20.3433	26.183	18.8866	7.36453	7.16958	9.88863	4.83178	11.9094	6.48271
BT_1399	8.09779	8.01659	7.39103	10.1353	7.94826	7.7867	4.77213	5.64609	5.26599	4.87684	5.1223	2.96927	12.7499	8.3192	9.26923	13.0727	8.89125	3.78957	4.48431	3.01813	2.53406	0.591184	2.937
BT_1400	9.72717	9.57864	7.66553	11.1147	8.57171	10.2818	7.64612	8.64933	8.51131	7.6731	8.16187	8.32778	17.9125	12.8301	11.89	15.0228	14.5216	7.45207	6.97228	6.26208	6.12888	13.3635	9.01592
BT_1401	1.8287	3.12253	2.0548	3.37489	2.70237	5.01693	1.2968	0.602441	0.99556	1.02406	1.18378	0.53181	1.56409	3.32507	2.36888	2.742	1.11385	0.694514	0.917896	1.12813	1.61373	0	0.52603
BT_1402	1.58435	2.36713	1.36941	2.48092	2.22979	2.65984	1.42994	1.11845	1.81586	1.25255	0.888854	0.921499	1.57191	1.3045	2.89348	2.46816	1.08565	0.765816	0.994058	0.325795	0.349525	0	0.455742
BT_1403	52.17	61.776	54.2428	69.3157	42.9032	45.5376	35.5037	28.8704	39.0366	32.3569	31.3192	9.48546	54.8291	39.1216	61.1666	69.3049	43.9125	22.0895	13.5382	13.4143	14.1146	5.22986	12.3294
BT_1404	22.8744	12.3397	48.8857	16.7495	10.2765	23.5644	19.4675	23.9385	24.1845	23.1561	11.9103	5.18273	9.23035	8.91627	7.62169	8.14577	8.24491	7.34947	7.14383	9.16175	5.18756	0.573269	4.74667
BT_1405	11.8826	6.70458	14.8924	6.7297	5.83129	5.77843	7.29924	12.3562	8.65127	10.8107	5.73604	0.95441	4.54731	3.37772	4.66946	4.40964	2.43624	1.81295	2.26503	0.506146	1.81004	0	1.73073
BT_1406	21.3887	11.046	23.0641	10.7393	11.0675	12.7353	14.924	28.8588	21.7728	17.3471	15.7864	1.02783	6.40856	4.60756	8.93148	10.53	4.10365	7.44356	3.99153	2.7254	1.55942	0	4.74439
BT_1407	44.7939	34.6737	50.5438	35.8468	27.8587	50.775	27.5332	26.9309	33.6305	23.4593	23.6475	1.70058	9.10994	15.3149	16.8199	20.9952	6.02246	10.6176	4.35691	4.24089	4.95293	1.08832	4.38047
BT_1408	96.9283	85.5156	73.5068	90.0769	60.0324	68.9771	67.1568	82.8861	87.2923	71.2649	89.0924	1.78318	34.3284	26.0206	56.6565	67.216	20.1455	25.4504	13.4651	9.86777	14.5565	7.71808	9.84149
BT_1409	35.1941	24.2651	33.9295	27.2308	16.867	33.2189	27.9138	36.7247	26.9264	25.3916	24.7436	0.138374	5.53475	7.99868	11.2664	11.7673	3.53216	5.01055	2.68685	2.07918	1.83699	0	1.71088
BT_1410	59.3958	47.9393	86.2091	46.3639	32.1431	55.3144	71.7801	102.845	81.7958	79.4533	62.2926	2.65284	15.0995	15.8317	29.3425	27.9515	10.9287	13.2465	7.07015	5.65504	5.62302	13.0492	4.75923
BT_1411	83.1522	64.5364	125.336	67.6923	56.6341	80.6292	82.9363	78.3192	86.6863	83.8247	53.8632	15.0356	35.7912	37.9691	29.4213	30.2038	40.5944	26.9154	22.8087	22.2185	26.2874	34.6135	24.5934
BT_1412	35.0669	41.157	59.8342	41.1885	52.9525	51.6744	38.177	38.057	36.6279	22.8707	31.8134	12.3522	42.4765	47.3582	38.7681	35.9474	31.6392	21.2921	19.4747	30.4437	21.6239	41.6193	15.0766
BT_1413	37.804	23.5848	51.9377	24.727	18.8368	29.6435	30.1868	32.7922	39.7468	33.0601	32.208	3.90395	13.3954	11.7329	13.5751	12.5726	9.85579	6.95227	7.41999	5.25805	9.16667	0	7.81498
BT_1414	14.5952	34.0671	8.70168	32.9026	25.4133	30.9085	12.1518	7.58076	13.3061	7.73332	11.8323	2.99004	13.8944	16.9311	10.5895	12.8805	14.6125	6.44887	10.1065	7.92843	5.29257	7.93757	5.09354
BT_1415	8.64191	29.3777	5.11455	25.3318	19.938	20.2388	10.6812	6.22489	9.97347	5.87055	12.4377	3.23921	14.1948	18.3421	9.28401	10.5196	13.8868	7.2106	10.4828	8.87544	4.91453	9.67391	6.67501
BT_1416	20.1197	63.2471	18.0443	58.4088	42.0001	36.3849	31.4031	22.505	30.0622	19.1024	32.7648	12.1423	33.117	41.9931	20.8404	27.9358	43.8463	21.0074	31.4586	27.06	14.9583	21.4892	17.8786
BT_1417	33.7909	97.2389	28.7477	81.1983	76.052	72.5424	44.1304	37.7839	41.7015	30.5396	53.6246	20.4267	55.7742	79.1326	34.9201	36.5128	77.1869	25.7924	50.0458	48.5025	19.3696	78.5819	24.257
BT_1418	18.7893	51.9833	17.0027	47.6545	45.6871	46.7407	16.0752	13.3	17.5709	13.1424	26.9425	8.37962	26.4144	39.2879	16.945	18.8473	40.783	13.1371	15.9928	15.3828	8.55722	0	9.91792
BT_1419	1.07544	1.0868	0.770191	1.24583	1.41085	0.912169	1.00529	3.04037	2.55321	1.6144	2.21115	1.55482	2.51506	0.917103	2.45997	2.08223	1.61129	1.23061	1.39771	0.916175	1.96581	0	0.854401
BT_1420	4.16029	4.27107	6.31873	3.85011	4.55075	2.80502	6.22888	8.80571	5.3905	5.11938	4.63303	2.31926	4.72229	4.34954	4.97218	4.7386	4.86536	2.50636	3.72074	2.94348	2.93232	0	3.82341
BT_1421	39.7144	65.0044	43.2682	63.561	117.134	61.2066	22.5677	35.9153	28.8877	32.0574	56.199	22.3968	110.543	120.577	113.145	82.3474	70.6302	87.7468	39.5351	32.0334	74.9115	48.646	64.7819
BT_1422	14.6587	6.43222	17.4046	6.79247	6.97245	4.97331	7.83001	17.1482	15.0195	17.0565	16.9661	5.20527	11.8098	5.70199	10.1813	10.2075	6.20549	10.3732	9.62594	8.54432	5.64103	0	12.5653
BT_1423	34.1925	22.4153	42.4837	20.1844	22.2564	32.3184	24.0635	28.5629	29.3916	30.2231	34.7994	11.9323	18.2293	16.227	23.2355	18.9762	10.4132	16.3306	17.1625	13.4763	10.6863	2.6397	16.939
BT_1424	15.8743	13.5471	27.4521	12.9723	14.4395	15.7814	12.4232	17.8025	17.5874	19.5139	19.1738	7.88732	10.1945	11.0186	16.3692	15.3577	5.16239	11.0889	6.26932	6.60446	6.69188	5.78556	8.72546
BT_1425	47.7617	33.7192	52.1552	57.9337	64.9413	103.934	44.9514	36.1564	41.4047	49.4713	64.6078	16.1488	43.9865	42.3225	22.5125	25.0058	34.1112	21.6776	41.9672	34.8726	32.0183	55.5357	19.6641
BT_1426	2.64953	1.32972	2.69241	1.54849	1.89973	2.04079	2.54365	5.66849	1.54707	2.0522	0.806574	0.241568	0.497328	0.284975	0.352798	0.404388	0.395276	0.286795	0	0	0.916269	0	1.19471
BT_1427	2.03702	1.12077	2.49624	1.22358	1.24709	0.913798	1.69258	2.16233	1.12843	1.8162	1.01974	0.305411	0.583853	0.450363	0.390283	0.511263	0.449768	1.17842	0.329459	0.269944	0.579213	0	0.503486
BT_1428	257.078	285.917	133.988	193.198	312.917	159.669	334.836	324.35	318.249	276.905	401.393	15.8017	221.161	86.078	345.995	245.851	108.14	140.149	46.1243	42.7216	81.0898	68.4745	96.9211
BT_1429	9.93923	9.67568	19.6565	10.9436	15.631	7.57954	18.2409	19.9121	16.2147	21.6028	27.5028	2.46087	11.942	7.62053	11.7927	8.44503	9.16074	11.6864	9.95488	10.8755	7.00056	12.249	8.36729
BT_1430	76.2809	61.4574	130.515	61.7438	58.3159	91.1869	128.983	142.888	149.685	123.564	91.7475	25.3726	25.1506	33.9042	31.337	26.1137	26.8579	24.9165	22.9777	26.3023	33.5646	48.646	41.8281
BT_1431	45.4472	41.9204	80.5669	47.018	43.5856	56.1286	47.3922	30.7744	41.8952	43.0804	35.0555	12.5202	30.7087	39.4329	37.8639	29.2634	22.1875	19.071	20.3864	15.2422	21.5045	0.940668	20.056
BT_1432	235.394	298.67	196.936	295.095	255.903	252.738	471.917	381.502	273.831	359.887	370.575	31.1363	264.275	164.708	214.396	285.132	206.842	461.159	202.71	156.111	202.309	91.6789	168.539
BT_1433	156.634	215.22	135.991	211.074	160.968	148.731	290.212	203.116	180.793	225.003	279.674	23.1932	207.005	131.22	164.639	199.887	162.234	333.048	165.435	112.958	157.392	84.8163	125.24
BT_1434	73.4545	67.1476	74.5025	68.4404	52.1092	74.9459	107.949	99.442	69.9668	99.7672	109.369	6.87621	32.5781	31.1198	32.5464	36.1232	24.426	56.4029	21.5786	21.3272	22.762	1.99136	19.9922
BT_1435	131.105	55.3378	102.592	83.3667	85.8143	55.1862	25.9176	28.6509	36.4231	44.9005	36.0214	103.331	768.01	434.262	375.973	414.698	527.353	227.903	270.98	272.419	222.152	219.92	211.097
BT_1436	39.8792	29.1126	50.7551	40.1096	39.7446	49.741	12.137	9.70412	13.3576	18.3097	17.6036	42.2361	133.421	257.739	54.2589	59.5309	83.9567	34.3576	95.061	91.2543	112.735	26.9926	52.0064
BT_1437	86.0746	99.8905	156.667	94.8049	114.445	168.266	102.182	62.147	81.3581	68.2277	76.7113	30.6542	70.0623	123.099	67.1122	57.1857	55.4899	41.6979	51.7373	52.3892	55.1325	103.147	39.0668
BT_1438	3.29598	3.26989	4.13082	4.40386	4.21067	2.32285	2.90565	4.02294	2.67196	1.68949	3.28655	0.180793	1.59517	2.98592	5.08276	4.17657	0.739576	1.39517	0.0975144	0.239697	1.02862	0	0.149023
BT_1439	26.2476	37.6841	19.7761	43.7477	41.3901	21.6012	12.2798	6.61831	8.65584	9.36287	9.60106	29.4283	204.514	176.542	155.829	211.369	158.141	111.698	73.5748	58.9834	72.554	43.0822	62.5689
BT_1440	41.4756	64.6992	37.7254	73.0273	69.2641	42.8291	20.2201	11.4606	12.9453	17.8079	18.661	67.7234	298.612	325.881	226.357	311.699	250.676	172.316	150.799	122.544	139.944	99.4141	121.107
BT_1441	16.877	12.6275	21.9652	14.5168	10.8064	9.9392	18.8419	25.7848	23.9028	24.6077	18.428	3.11174	13.1176	9.31316	17.2103	16.1289	12.0315	9.91992	7.83243	5.39889	6.33856	14.6856	7.02981
BT_1442	30.514	107.956	29.6392	77.7645	125.424	32.7191	45.1845	40.163	47.7537	36.9106	54.8985	2.65575	19.2457	23.8105	42.5869	49.2057	14.6533	11.5083	7.62054	7.74623	8.26008	6.34513	7.31149
BT_1443	18.1069	72.0201	18.5258	50.5094	81.594	22.9085	28.2507	26.6894	31.5686	25.9772	32.4669	0.77741	10.1909	12.8394	23.8428	29.0769	7.23263	6.06515	3.83371	2.65036	2.52747	0.442236	3.02092
BT_1444	20.1068	71.9837	16.535	50.8298	80.2419	21.8237	27.4659	23.5104	31.213	24.3261	31.7973	0.583058	10.1746	12.1516	26.2554	32.4048	6.10594	6.34533	3.14484	1.71783	1.10577	1.54783	1.7622
BT_1445	13.9326	50.8622	13.8238	36.4571	62.7387	17.4061	19.9879	20.0057	23.1543	16.7294	18.8898	0.48959	6.86361	7.02704	16.4455	18.4679	3.57831	3.19688	1.76047	2.30792	1.23801	1.94955	1.21067
BT_1446	51.7554	106.265	68.8358	85.841	143.158	76.3688	68.8942	53.6579	66.9951	54.5982	47.2207	3.56313	19.7944	39.8154	47.2676	46.3923	11.0128	12.1031	10.4634	7.34848	18.7708	17.3414	9.62684
BT_1447	189.251	98.5304	270.129	121.105	88.703	130.766	197.015	239.012	248.319	212.953	139.272	18.8764	72.4919	60.4518	89.3977	69.3548	55.8821	38.9439	35.2681	33.2725	43.1241	81.0147	47.1266
BT_1448	82.857	58.9843	56.8236	86.4534	69.9108	69.8357	29.2477	30.6433	22.9898	22.2787	23.8393	65.9688	286.645	235.63	156.47	177.674	422.342	72.8081	145.226	191.337	107.965	298.686	94.0512
BT_1449	108.515	98.4228	92.5691	147.319	95.0969	94.4258	59.3813	48.9785	56.5885	50.5942	57.2187	128.612	475.815	351.683	285.433	308.888	730.429	172.633	244.623	255.547	216.239	530.376	204.681
BT_1450	167.898	176.885	145.003	247.073	180.406	194.024	95.9347	61.9728	77.18	76.927	87.5986	249.488	845.621	791.379	503.473	545.874	1255.98	308.814	448.883	461.725	434.421	1180.92	374.955
BT_1451	42.3571	68.2752	23.9899	72.5059	66.2474	40.0075	11.848	11.2088	9.34982	10.7489	12.7872	33.8134	304.951	276.137	334.767	445.456	220.244	166.274	113.428	79.2479	118.325	88.6051	86.1321
BT_1452	47.9813	58.6958	26.5954	69.3965	55.8109	29.1085	13.4359	10.2722	9.12048	11.0345	11.7743	32.531	312.982	224.799	322.913	452.277	210.036	152.34	103.09	79.5584	97.8093	50.2006	71.0694
BT_1453	87.2786	72.7377	87.7498	92.7494	83.3646	83.2309	37.5346	36.0504	31.7644	31.0449	19.511	56.6965	203.518	218.66	138.847	170.381	210.312	82.5908	101.473	94.8584	94.0642	77.639	71.7568
BT_1454	83.4577	61.8858	120.942	101.887	83.5319	79.7619	67.0817	96.1036	32.6644	38.3713	19.0811	12.1869	31.7723	22.0526	26.7731	31.3278	26.6336	9.56398	8.46726	12.2323	17.6282	58.3987	13.7911
BT_1455	180.82	151.953	269.026	228.059	198.265	201.054	149.702	203.983	102.743	89.4849	50.3451	19.819	39.7228	17.3187	25.9295	21.1966	28.7062	11.2201	14.7479	13.7869	22.6216	36.1713	19.6641
BT_1456	51.6618	61.9259	49.7669	50.6532	82.0985	60.7747	357.391	199.263	96.9209	227.293	128.106	33.8272	31.5178	35.1169	34.4833	34.8823	26.6571	44.0157	31.528	32.53	42.5978	39.8712	50.8585
BT_1457	16.4668	10.1971	9.30977	12.3	13.4098	12.4601	7.47787	11.6979	8.46011	8.33666	10.3367	0	3.14382	3.61767	3.83885	5.74961	1.89247	2.70457	1.32324	0.619544	1.32934	14.6536	1.0111
BT_1458	17.8959	19.1654	17.7794	18.7921	18.5054	19.5375	17.8523	19.4082	20.9498	19.4909	26.3947	0.347622	4.36216	6.69808	9.30757	12.104	2.7303	4.7461	3.24995	1.53627	1.53829	0.461412	1.33717
BT_1459	45.8928	46.4758	61.5491	45.0517	46.0754	45.5206	40.2906	40.4164	41.8703	38.6568	47.7819	3.92271	18.2284	22.7523	25.7324	26.0478	13.4793	17.5418	12.2716	9.13023	13.639	8.33081	13.3647
BT_1460	1.19689	1.00408	1.92315	1.12818	1.17428	1.00217	1.66389	2.59689	1.40256	1.14337	1.19066	0.776469	3.3189	2.87011	3.36418	4.76601	2.28696	1.38276	1.22849	0.869312	1.27623	4.12254	1.23738
BT_1461	19.5082	12.8644	28.4552	13.4658	10.6836	12.3024	21.2235	27.9787	27.1084	28.2169	19.7248	11.1541	18.9176	13.3777	18.4621	25.5187	17.8864	13.6838	8.82378	6.24393	9.8718	0	11.3394
BT_1462	7.60488	4.03476	6.88358	5.93845	4.05227	4.11388	5.37111	8.30335	8.70644	7.58769	4.97029	0.570101	6.45531	3.53084	12.385	13.361	2.89184	5.41468	0.614991	1.00779	1.6218	0	2.81952
BT_1463	15.1019	15.6192	23.1518	15.3078	20.8438	21.7756	12.8564	14.5382	14.5655	9.91826	14.0907	15.6929	25.2844	32.8669	17.7703	16.9043	21.8823	14.9858	21.5901	31.7615	18.5471	123.167	29.0576
BT_1464	50.8649	27.9093	71.0162	31.0806	39.8971	41.1192	33.4533	51.7829	37.7224	57.9285	37.9459	7.54545	47.2601	41.2097	52.9561	56.4193	37.8628	24.7178	26.2275	40.5093	12.72	21.1435	19.8104
BT_1465	7.14626	5.6941	10.4523	5.80769	6.81093	6.56491	6.57735	7.65256	6.7081	6.4216	6.17207	1.11265	5.17348	5.12532	5.39723	6.97142	2.65291	3.71127	1.6575	2.71617	1.40676	2.32078	2.35834
BT_1466	16.334	13.3179	25.1239	14.7362	14.0691	16.4362	14.0788	12.8111	14.2777	13.7798	11.5485	2.50463	9.47093	9.18062	10.1898	12.1591	7.25985	6.47808	4.24575	5.21817	6.10718	3.56194	4.86633
BT_1467	0.335151	0.458005	1.03101	0.658852	0.621767	0.361798	0.512656	0.790083	0.303807	0.465693	0.114394	0.205565	1.1487	1.6369	1.42603	2.71854	1.07637	0.305064	0.332627	0.908466	0.77971	0	0.338885
BT_1468	0.367385	0.406075	0.3837	0.264814	0.187431	0.290837	0.343422	0.543194	0.254396	0.292464	0	0	0.516377	1.09654	1.7723	1.86722	0.405588	0.0613075	0	0	0	0	0
BT_1469	69.8231	64.7526	75.2972	63.6607	54.95	39.9144	67.4869	58.945	63.7486	53.0192	55.065	42.0983	76.0888	60.6621	64.9211	64.293	68.6078	40.0846	50.8993	65.0958	36.2582	16.5011	57.4462
BT_1470	13.5259	12.9815	12.7615	13.967	10.5137	7.2547	8.69425	9.16787	9.09236	10.7433	9.96644	1.02536	6.03131	5.08035	13.3277	15.0363	3.52336	4.74759	2.87586	1.35943	1.36122	0.408299	1.77488
BT_1471	71.1197	52.0402	66.9315	76.4946	52.7899	55.4943	24.5968	20.6876	25.868	26.057	14.7495	41.6324	142.079	136.942	111.516	129.55	131.09	66.2734	58.532	53.9257	59.5133	72.6845	54.2057
BT_1472	75.3356	67.8766	72.8444	76.1612	61.6208	58.9714	46.1801	48.0911	47.8922	47.6269	47.2633	5.46772	30.0392	35.7342	59.9699	60.5565	19.5398	19.9286	8.72941	7.24914	14.7247	18.7243	11.087
BT_1473	10.2566	12.6086	11.3914	10.7289	12.7626	6.73325	8.26245	11.4945	6.37462	5.41674	6.05284	0.843899	3.64022	7.46654	9.44896	9.70053	2.76173	5.00947	3.03449	2.2377	3.20091	0	1.62308
BT_1474	19.8546	26.8617	24.9485	27.4362	29.7004	21.5451	17.5419	21.6852	14.0426	13.5689	17.4521	1.66134	6.37765	14.8537	28.7644	19.4384	3.74858	7.9933	2.54674	3.09139	4.31152	5.22273	3.60368
BT_1475	10.7703	13.937	9.91796	12.8165	18.0925	9.78691	10.9272	12.4586	8.29462	5.52075	9.49292	2.21542	8.43782	20.7774	28.1489	25.0704	3.66132	12.8879	6.09414	3.72048	6.30232	5.29308	4.83921
BT_1476	54.6284	73.7184	65.6853	64.9575	91.9843	46.6951	54.1456	70.7947	48.7104	43.044	60.8728	8.6584	63.0965	74.8413	154.669	140.648	45.3016	77.9207	28.2511	24.9429	30.206	35.7548	27.8428
BT_1477	1106.12	495.068	1359.76	535.225	473.553	484.256	943.703	1370.88	979.218	1200.28	1662.03	47.3239	267.927	144.099	271.19	255.383	154.26	131.773	113.967	95.1226	95.8513	54.5496	108.641
BT_1478	30.8074	59.6678	31.6573	54.28	61.5342	37.0646	37.1885	31.2115	36.7307	34.1265	60.2328	3.49973	30.1628	37.9651	69.7787	69.7937	19.819	35.7687	8.37131	9.27994	17.6031	9.69457	11.7898
BT_1479	48.8275	99.034	48.3185	97.4906	99.5179	51.8201	43.2844	42.6219	43.4465	35.2551	83.0305	5.76506	39.8453	56.5129	103.14	103.493	25.9866	39.2331	19.3974	13.2242	20.9558	8.19876	15.444
BT_1480	148.564	145.658	212.708	148.758	127.933	115.371	121.211	149.643	127.558	137.644	148.425	24.9552	98.8726	105.194	111.078	111.383	83.6446	79.9181	60.6989	55.6346	50.9449	49.3693	49.6561
BT_1481	271.457	213.34	411.818	227.426	182.618	317.163	474.339	456.241	402.226	389.403	374.605	112.265	145.911	181.612	101.317	109.595	149.35	84.4981	119.599	120.213	109.818	227.585	117.421
BT_1482	70.3727	47.9006	96.209	52.4331	39.0794	46.7883	100.76	94.2401	94.971	102.76	78.1406	31.6034	45.4351	33.6636	35.1594	37.1577	52.26	24.4985	32.6881	35.8204	26.7949	19.2469	39.8411
BT_1483	125.788	116.303	148.476	114.293	92.1187	104.595	126.339	119.518	134.398	123.893	121.72	23.7542	57.1392	59.272	55.139	58.8279	53.851	46.3188	43.0959	40.3371	35.7669	45.5749	39.5754
BT_1484	473.757	428.415	600.03	420.381	326.231	409.991	382.167	299.194	415.491	370.496	406.888	74.9073	207.54	193.243	171.874	181.756	203.082	164.01	148.672	123.618	136.027	129.97	137.142
BT_1485	220.631	137.509	268.623	147.627	91.9387	98.795	171.341	204.035	197.542	200.248	196.147	22.8863	84.8026	59.1707	81.8594	77.6333	75.1215	52.9591	44.0546	37.0654	35.8666	14.1884	35.357
BT_1486	575.619	844.002	591.204	601.464	893.532	371.303	655.29	590.173	849.975	487.829	682.125	117.949	658.621	467.768	957.285	647.071	337.037	414.528	207.513	144.249	295.48	106.199	437.82
BT_1487	81.2429	207.229	71.1119	167.624	176.162	93.858	40.4259	29.165	69.5251	34.1397	180	6.28507	86.8787	126.719	268.557	287.71	42.9133	105.595	29.8935	20.4532	36.8426	13.6512	24.0193
BT_1488	116.479	233.602	93.2241	215.765	238.312	112.442	67.7155	54.8001	93.0197	47.6366	197.993	12.484	177.064	177.279	428.001	434.476	101.984	165.905	70.0281	41.7921	50.3112	47.847	56.9821
BT_1489	52.1116	87.6728	76.4679	78.4872	85.8265	41.2462	41.5203	49.5117	43.8575	39.9103	73.9403	7.08446	56.1831	68.3759	140.616	128.397	32.6635	57.3871	23.1974	13.6872	26.3958	17.4755	20.9811
BT_1490	14.66	38.9905	18.5885	31.1026	52.0232	20.6268	16.6658	11.6193	17.0034	11.1233	36.9331	5.73106	38.7486	69.4318	88.9658	86.388	21.811	37.4986	21.8813	13.6029	22.5928	19.4877	14.0658
BT_1491	22.6864	80.2416	24.9095	63.7748	118.559	40.643	20.7456	19.2506	24.2604	17.6202	70.4868	2.82832	97.4707	94.0119	260.351	288.479	42.3595	101.723	27.1003	22.4989	21.7712	16.5623	12.3423
BT_1492	189.957	101.6	245.668	126.167	89.714	72.1784	101.069	126.468	149.966	122.554	147.626	21.007	136.278	58.7743	108.567	126.006	122.437	81.6065	82.5224	50.9373	58.1731	39.9743	59.3785
BT_1493	114.575	70.7969	154.448	88.3305	50.3225	52.6033	67.3344	88.0347	101.149	84.1567	77.7425	14.3936	105.832	44.6974	86.867	92.5537	83.6796	58.3016	39.2741	28.0635	46.5664	8.42876	36.2909
BT_1494	257.552	127.767	250.139	166.642	157.262	86.6926	88.7814	102.639	137.337	112.039	117.806	63.2812	388.828	173.852	237.292	241.071	358.962	153.642	159.283	136.052	141.637	18.1612	161.653
BT_1495	87.0294	110.634	83.4366	114.585	128.815	98.6498	56.6595	57.7193	52.9727	46.9935	67.848	22.8605	99.8553	174.794	152.017	164.768	108.617	72.6258	71.4698	79.8875	59.8138	108.731	52.5171
BT_1496	98.4182	115.728	75.9609	109.749	112.621	89.2815	47.4593	46.7995	45.1712	44.7276	56.9347	6.78307	47.3087	90.3073	120.424	128.757	27.5892	61.7636	30.4446	16.059	25.7282	30.3865	16.973
BT_1497	179.481	109.586	161.794	96.4363	115.517	113.16	84.6916	97.5986	80.6152	77.8799	84.1111	14.2525	54.26	49.0395	63.2162	54.9639	31.0087	26.1647	37.5828	38.0255	28.5316	62.0086	22.8434
BT_1498	41.7419	28.6453	68.9098	33.265	36.7753	37.8792	33.6908	45.421	32.3608	30.5744	33.7191	7.76324	21.5325	25.2908	28.3882	22.0728	27.0866	19.0714	25.6389	27.5524	13.5905	30.4377	23.6273
BT_1499	412.62	385.568	397.475	239.375	352.137	199.423	409.788	425.885	579.03	514.854	813.477	44.1518	279.117	196.28	753.416	490.923	168.065	342.648	84.227	80.5138	92.5481	92.5331	152.852
BT_1500	489.175	628.312	726.059	614.31	632.35	522.564	670.757	674.549	526.96	463.887	574.136	225.434	820.364	659.283	799.241	753.833	820.324	467.548	309.077	294.563	347.528	412.193	369.156
BT_1501	17.5149	25.0325	22.2567	20.8574	23.5206	17.449	16.9909	16.8234	15.335	14.0373	16.7778	7.51781	41.9407	23.4189	48.1206	61.1549	31.0225	41.0006	22.8087	17.4426	32.0795	32.7425	26.433
BT_1502	155.943	232.671	140.33	188.584	178.803	188.58	108.386	99.513	119.993	116.063	116.589	27.4353	151.01	80.3531	172.566	219.073	107.727	159.774	85.1788	65.8767	81.947	55.9737	82.708
BT_1503	36.2567	27.7032	56.7059	30.7428	29.7799	26.1267	26.4384	38.3958	26.6893	34.2761	31.0663	6.85136	22.1653	20.8797	24.8762	25.9121	14.491	13.4062	13.413	12.3357	11.7905	26.7769	8.68028
BT_1504	2.44854	1.40096	3.61027	1.55729	2.93926	1.71032	3.76983	3.34179	3.82981	2.20146	7.03003	2.91529	5.43024	0.859784	2.83842	1.78942	2.38513	2.88424	3.66898	1.28837	2.76443	0	4.806
BT_1505	4.08526	5.15614	5.42635	4.34152	5.23723	6.5925	5.22228	3.71707	3.07545	3.00199	4.10768	1.88463	5.75068	4.58551	7.44011	7.33514	3.81621	4.40502	4.06605	3.01921	5.13792	7.97365	3.59237
BT_1506	0.695568	1.43513	0.871748	0.584932	1.41945	0.825958	0.433465	0.738357	0.256878	0.442976	0.87051	0.260717	0.920143	0.153782	1.71344	1.5712	0.767897	0.928585	1.12498	0.460881	0	3.11453	0.214903
BT_1507	18.3946	25.4479	25.6087	22.1185	32.962	29.2615	17.7328	22.2902	17.1979	20.0235	25.017	3.64066	16.1801	10.7848	20.5148	18.8118	11.557	15.5362	20.7276	11.2983	11.124	1.12756	9.06942
BT_1508	2.62237	1.67471	7.8513	4.09548	4.45957	3.63295	1.63421	4.17554	2.17903	4.17518	3.46425	2.45733	7.22718	6.95733	7.35706	9.87266	7.55932	6.41826	4.24131	3.47515	3.72827	39.1404	3.24083
BT_1509	31.3556	22.8548	42.1529	31.8867	26.6685	28.0358	26.9485	37.65	24.7123	25.0074	17.0549	9.78114	38.0957	44.424	33.6715	32.7008	31.781	16.5891	22.1577	18.1551	15.9	31.1589	13.4757
BT_1510	39.2173	17.1411	38.3113	18.917	19.6274	18.297	18.9569	25.3035	21.6422	31.3384	25.629	8.38383	36.7396	19.5828	20.3253	21.2204	21.73	17.6176	16.2792	14.6723	13.674	36.7229	14.6505
BT_1511	0.76396	0.736942	0.565774	0.863547	0.744077	0.453586	0.973812	0.995265	0.807933	0.796143	0.608429	0	1.30921	0.345484	1.06927	1.33348	0.613382	1.11261	0.505472	0.310621	0.888655	0	0.193118
BT_1512	8.05432	10.2234	11.2526	8.91278	11.8291	13.6542	7.7351	7.9399	6.91079	6.8816	8.35843	2.40888	8.5537	6.01777	9.39008	9.71356	6.17908	8.07492	9.93564	5.79251	6.58393	6.62988	5.86914
BT_1513	22.4915	22.4519	34.2622	25.8855	25.9923	27.6915	20.2888	25.8349	21.5458	23.8203	21.7204	11.3182	39.4519	52.1714	38.6202	42.6654	33.8388	24.5519	22.6099	20.5017	18.815	18.3615	17.622
BT_1514	2.28146	1.00869	2.85933	1.91858	2.06924	1.35457	1.42177	2.5948	2.1064	2.17944	2.06214	0.427576	0.754517	0.504406	2.18559	2.1473	1.11942	1.01525	0.461243	0.377922	0	0	0.704881
BT_1515	0.357037	0.315709	0.522049	0.643386	0.364303	0.211983	0.111249	0.812143	0.197784	0.22738	0.29789	0	0.236156	0.473621	0.513048	0.268833	0.262775	0	0.216546	0	0	0	0.33093
BT_1516	2.82577	1.64961	6.12027	2.01706	2.26743	3.48579	4.82128	2.77078	2.87236	2.30629	2.30042	4.53489	4.73615	5.6773	1.99365	2.13801	3.99794	1.5932	2.89525	4.00826	3.15934	3.31677	3.96686
BT_1517	639.612	311.218	1202.79	419.872	214.815	705.517	1909.88	2670.44	2121.03	3162.17	2512.75	592.567	253.211	157.021	89.0816	83.7084	376.619	167.631	258.765	304.686	293.664	447.296	486.846
BT_1518	331.533	166.357	479.982	126.562	109.928	213.22	662.329	1416.12	836.776	1060.04	1003.23	127.853	84.2051	44.7537	41.4772	40.1391	126.209	96.0509	42.9589	103.743	76.3198	113.507	181.058
BT_1519	325.972	207.53	488.39	174.015	130.543	199.701	905.541	1331.07	1045.99	1222.5	1399.64	87.5238	71.6538	32.8372	38.5568	38.5266	115.699	64.5605	52.9346	65.1852	60.9534	135.98	132.697
BT_1520	8.17729	2.65127	10.7609	2.94712	3.19843	2.91306	8.40829	23.8089	10.6452	27.3407	14.6687	0	1.62262	4.88135	4.19659	2.77071	0.7523	0.545835	0.49596	0	0	0	0.378968
BT_1521	4.98815	10.7377	7.68638	8.17826	17.1881	4.85509	6.95595	10.2676	10.532	11.0144	18.9328	6.75845	12.6159	22.7796	37.8197	38.6976	11.1942	18.2582	8.77849	11.7034	6.27792	7.13997	6.70774
BT_1522	7.91139	36.0403	7.83877	26.5125	52.999	12.9358	11.6932	7.12298	11.6334	7.04322	41.7301	16.2087	39.4519	77.2269	118.769	121.914	32.787	56.6518	28.0363	40.6328	24.6449	36.1665	20.3863
BT_1523	3.35342	25.8329	4.98638	18.9891	49.9912	9.98887	5.95059	2.48232	4.91178	4.88664	25.4656	1.91738	16.0152	62.5419	77.0766	83.0034	8.28272	30.2755	11.1691	6.10098	12.3635	0	4.89939
BT_1524	5.06992	20.0292	3.27952	17.1522	43.4708	10.1957	3.97483	1.89727	3.12562	2.49972	18.6258	1.93099	12.1696	56.1356	62.6468	64.3729	4.8749	19.8138	10.1176	8.53372	8.37056	20.8707	1.81905
BT_1525	11.645	60.5914	12.5096	47.9644	100.148	21.8237	12.8848	6.81134	11.5852	9.08101	48.9758	3.74129	49.358	151.007	223.242	212.493	27.4608	98.0353	29.116	18.8961	33.4495	22.3467	23.3492
BT_1526	264.196	599.61	261.33	481.875	537.762	316.627	229.962	207.222	201.479	146.31	360.413	53.0989	417.88	461.884	1234.06	1090.1	280.051	564.292	152.854	127.966	189.712	131.457	156.221
BT_1527	37.2797	19.2282	57.9408	23.3018	18.7229	14.927	22.2482	43.0739	20.7422	26.4071	14.6324	3.16537	15.6637	12.299	32.25	30.8007	8.20493	4.26502	2.439	2.75337	2.38219	3.40122	3.93441
BT_1528	340.72	438.633	353.16	578.911	464.979	393.276	193.252	188.84	178.97	157.545	169.888	45.9321	460.005	521.083	737.789	889.179	210.087	60.1261	51.7962	35.8631	60.394	65.5761	37.9425
BT_1529	551.382	604.018	640.138	720.288	527.57	363.995	289.514	309.492	271.772	299.902	249.889	91.7862	821.418	547.393	1086.37	1299.52	403.272	107.504	92.9661	85.2424	88.2978	110.859	75.5789
BT_1530	538.923	769.418	746.669	840.259	602.882	384.085	274.884	296.393	200.001	395.758	155.763	143.537	1133.82	901.946	1534.03	1725.77	519.237	90.4049	79.8053	54.0436	90.3008	102.226	53.6882
BT_1531	72.4794	94.2087	86.6565	113.492	93.874	74.4755	60.0573	77.2276	57.7927	61.8483	50.4504	9.387	114.637	123.261	190.656	236.549	44.9538	27.7736	16.011	14.1178	19.2006	15.2648	12.4367
BT_1532	414.114	677.366	495.595	935.027	661.211	544.205	147.562	131.395	146.541	128.148	164.205	122.544	1392.04	1294.26	1287.3	1608.87	576.516	61.8138	94.3451	77.7543	71.3901	107.126	42.8325
BT_1533	463.396	760.896	555.871	1005.98	663.571	586.876	148.514	133.562	140.59	155.489	164.713	126.284	1390.01	1243.71	1381.86	1740.25	564.95	67.231	81.3075	61.698	77.1296	88.694	37.621
BT_1534	326.755	342.558	343.698	454.072	256.799	196.596	67.2334	92.0388	68.3319	101.73	100.944	63.2157	948.562	495.235	912.927	1233.04	383.965	47.6052	46.5657	33.4524	32.5911	33.4005	20.4044
BT_1535	498.885	636.868	638.198	828.173	511.834	387.727	166.94	154.597	128.946	204.527	147.408	156.007	1398.01	1070.39	1378.86	1677.35	676.57	78.6592	101.598	78.4784	89.8563	246.955	53.8186
BT_1536	435.178	459.541	637.164	534.856	403.341	206.514	140.126	166.125	110.434	259.973	109.78	137.934	1212.79	797.229	1148.33	1463.06	511.073	83.1604	119.968	78.5823	85.7681	77.3541	47.4439
BT_1537	182.473	137.849	185.008	170.09	159.207	176.522	107.552	80.0808	92.1094	88.1484	86.6632	65.6107	218.225	253.997	155.171	168.267	235.495	99.8842	117.199	133.983	129.149	237.044	94.7943
BT_1538	105.511	105.471	129.396	102.418	103.676	81.5833	84.741	78.5886	69.6087	79.6242	111.826	10.6186	61.0443	73.9907	107.367	91.7225	39.7543	47.653	26.5749	18.6458	25.2399	19.7322	21.4732
BT_1539	322.823	184.841	368.488	209.195	155.585	122.117	219.548	227.372	270.48	289.491	275.433	67.3755	218.353	131.069	152.447	158.879	199.291	139.213	146.759	136.281	114.877	69.6522	139.107
BT_1540	275.179	153.105	352.027	166.848	111.407	118.525	176.959	228.157	238.925	231.955	227.855	44.2846	152.924	91.9641	132.529	142.08	126.835	102.25	113.005	89.0816	79.6418	54.1186	80.8095
BT_1541	155.756	125.075	255.719	123.761	95.3291	143.603	186.637	169.776	206.731	185.24	145.135	27.3296	87.1195	88.0111	90.6906	90.5409	65.0592	74.574	58.2497	56.1039	62.6983	10.5316	54.3194
BT_1542	96.6661	69.3015	106.93	90.3933	72.2879	61.8791	76.1069	66.0975	66.7332	70.4802	45.2673	75.5259	400.981	326.653	228.58	289.933	349.361	160.49	183.49	176.831	148.192	143.495	133.512
BT_1543	15.0528	21.0696	18.8059	19.7977	27.8309	18.2699	13.4708	19.8951	14.3851	12.5851	15.6245	1.84507	6.74772	11.8294	9.95845	14.3422	3.83292	8.04774	2.85573	2.19805	3.49918	9.9026	3.37232
BT_1544	71.3258	56.6775	97.546	52.9406	39.3392	30.3305	72.1695	68.208	76.0065	82.9606	59.7713	3.25152	15.2529	15.1514	35.7933	30.2636	10.2685	10.3262	6.48897	6.03526	4.31657	5.17904	9.78256
BT_1545	39.2379	27.8403	40.8959	30.1053	26.4846	17.7727	20.545	26.6841	23.0807	29.2396	30.4596	0.909735	6.42142	8.98809	21.258	20.1024	3.34934	7.42539	1.96274	1.20613	3.0193	8.15079	2.06215
BT_1546	7.12957	6.33766	5.86239	5.99555	5.50412	4.79296	1.90415	4.94247	3.19721	4.036	5.47638	0.636273	5.35198	7.65617	10.7328	10.8643	3.83136	3.2482	1.78457	2.13706	1.68937	0	1.25872
BT_1547	31.6547	49.348	20.3428	46.8457	44.7368	29.6025	13.057	9.53191	16.8189	12.4787	45.2813	4.03579	43.5323	64.7879	80.0081	81.1812	25.5582	41.7626	19.6499	10.3157	22.5479	1.73736	15.8239
BT_1548	1063.72	1273.61	1181.05	1322.38	1039.31	1084.59	1109.12	1063.09	1083.93	1018.53	1196.73	154.868	819.101	519.703	696.501	805.251	805.571	513.514	473.685	443.831	335.366	424.189	342.57
BT_1549	297.463	290.496	276.856	297.525	232.6	278.743	267.167	263.377	278.422	272.585	303.511	13.861	85.4475	81.1577	121.688	125.535	74.6794	70.6121	52.7135	42.9142	46.4855	74.2163	37.8906
BT_1550	158.124	109.249	270.337	120.029	111.325	137.861	190.343	170.381	181.509	184.367	173.395	10.9416	35.5349	43.8953	46.7773	46.5054	27.6046	31.4618	24.8619	23.4572	25.313	29.3553	22.3234
BT_1551	9.97219	27.1054	10.3064	19.3764	27.8268	9.97094	12.9423	11.9927	11.6969	9.13968	28.3791	1.02384	7.71437	30.2241	71.9154	58.0776	4.10051	15.5992	3.1556	1.7237	4.43821	0.19414	2.29066
BT_1552	2.76231	12.9165	2.23675	8.34537	14.0811	3.82007	4.80297	3.28907	6.44198	4.30024	17.9112	0.268433	5.88727	14.3631	48.5281	44.1144	2.19618	18.7344	1.28238	1.1863	1.52725	0	1.58045
BT_1553	2.60363	11.6883	3.2631	7.26968	12.2905	3.46542	6.68626	5.58399	7.13227	5.13839	14.8242	0.386073	7.97665	10.1337	44.6139	40.1347	2.68485	25.0948	1.87412	1.02372	2.19656	4.2277	1.98894
BT_1554	222.754	229.742	220.886	232.45	203.489	224.905	275.491	212.694	217.147	223.785	338.489	310.774	501.171	548.969	202.355	245.262	727.359	394.545	650.99	564.22	404.79	512.628	428.85
BT_1555	120.167	119.477	149.636	142.927	150.924	130.006	125.164	142.603	119.227	88.2488	194.724	36.7276	215.594	297.794	163.819	203.397	168.093	86.5568	86.3352	97.3876	83.4289	236.837	74.7806
BT_1556	41.6756	40.2646	72.3659	55.888	59.5546	44.2853	50.4151	61.1504	43.8616	43.4493	82.7076	11.6132	93.7195	135.027	65.4005	85.951	41.8632	35.0952	24.8654	18.9739	30.367	37.8357	19.435
BT_1557	225.015	135.019	350.222	197.259	196.198	161.043	188.732	248.897	204.444	219.369	401.418	66.4	386.727	318.073	234.813	244.54	248.413	185.582	159.807	158.283	136.899	248.381	133.927
BT_1558	288.451	230.699	653.375	303.833	282.752	376.013	404.184	332.272	330.662	392.907	486.273	223.046	523.397	610.892	282.605	324.155	363.493	260.9	237.06	247.641	297.098	572.872	229.136
BT_1559	264.126	180.841	625.672	231.202	237.629	204.982	421.179	406.574	384.451	483.227	451.522	200.823	525.485	409.383	297.421	265.065	325.716	282.633	210.386	241.626	254.779	222.987	271.265
BT_1560	953.476	902.83	744.808	937.836	770.482	993.725	560.668	479.594	581.38	444.274	627.835	89.1412	393.522	400.941	524	486.267	371.723	250.046	206.337	186.157	181.951	273.139	154.177
BT_1561	552.176	411.946	388.278	390.306	334.968	609.385	256.135	229.9	278.334	177.831	262.762	69.8482	161.367	174.232	141.098	116.053	171.438	80.4065	89.4318	105.01	76.7568	178.059	69.4119
BT_1562	36.3398	29.1541	44.7399	30.2705	39.9442	40.6752	33.5945	43.7941	27.0632	21.6105	22.8904	5.14173	10.5855	17.7181	23.0218	18.1207	7.97057	9.15655	2.91926	6.69735	5.64549	0	3.34595
BT_1563	39.8691	40.3581	48.5505	39.3752	40.4984	32.0094	44.4997	55.307	45.3913	32.4017	44.9069	3.21183	15.7044	19.4185	43.9023	35.2843	12.4161	16.0868	5.84674	3.54856	6.47196	24.7798	6.6186
BT_1564	22.4311	26.3233	27.2765	21.8184	19.0588	15.2488	27.4376	36.4182	28.27	24.694	34.6473	2.2504	10.0106	8.79393	30.8118	29.4783	6.16787	13.1916	2.42759	1.24316	4.26788	0	4.63737
BT_1565	30.1256	27.2882	30.3891	27.4082	29.989	34.6823	32.2816	37.6058	32.0539	20.3555	29.1964	2.4787	15.309	12.4274	30.9964	21.9917	7.70617	15.0817	1.33694	2.19085	2.35043	22.2079	8.68331
BT_1566	50.5271	39.3029	51.1058	44.0888	44.5917	59.8627	48.8933	53.6963	42.9857	34.2969	37.3956	2.32168	10.1854	15.1778	19.4965	15.2222	6.77479	6.77601	3.75673	4.95916	6.6046	0	6.21954
BT_1567	59.8563	55.4952	75.997	51.0735	52.6996	53.9707	69.5225	84.6643	61.8928	54.7261	48.4963	4.1439	15.733	16.221	30.9476	27.8739	10.5408	12.9702	5.07977	5.32754	5.35836	4.50029	5.12358
BT_1568	50.4351	31.4048	64.6991	40.8268	33.6791	57.2244	35.0505	49.0129	36.2037	43.387	29.2467	12.0256	22.9237	24.1695	16.2618	22.2186	21.1349	15.8633	22.5817	19.2898	16.049	31.9239	16.8878
BT_1569	98.5031	75.7228	109.745	80.2769	82.4546	148.522	103.565	80.4344	96.8728	62.1995	66.9934	33.6417	42.1304	88.7192	25.5962	23.544	49.5075	30.406	65.7915	91.1233	41.574	209.153	49.5563
BT_1570	1.08242	0.926253	1.53163	0.868305	0.570039	1.07802	1.40349	1.14371	1.45069	0.933951	0.699179	0.588947	1.17785	0.972685	1.07516	0.94647	1.2528	0.73417	0.635321	0.67672	0.55847	6.0975	0.436909
BT_1571	0.304195	0	0.381245	0	0	0	0.189569	0.138389	0.842558	0.774913	0	0	0.301807	0	0.124891	0.114523	0.447769	0.203051	0.737989	0	0	0	0.281952
BT_1572	20.8983	25.5508	23.1659	18.109	67.6661	32.6101	111.851	113.059	39.3695	96.1434	65.9054	75.5892	80.2423	104.334	65.7906	43.2869	95.7006	89.1368	140.844	178.388	108.12	177.355	190.276
BT_1573	75.1645	116.872	42.6684	132.898	124.094	75.919	23.7512	15.6895	15.2346	19.0349	18.3711	59.5623	436.918	458.893	483.189	643.558	348.55	239.942	170.874	152.663	189.147	91.8617	131.141
BT_1574	18.0046	23.5408	22.9637	26.9208	30.2486	23.8986	30.3389	37.8544	16.6573	18.0354	11.9467	2.05737	9.20785	9.44443	12.476	11.9494	6.03036	6.53118	1.92989	1.42314	4.75003	2.13717	2.35943
BT_1575	62.5391	51.3405	48.6544	70.1618	44.2192	39.6998	16.7433	17.1951	19.1089	21.3159	17.7148	28.0356	147.402	96.5017	96.8463	123.609	153.669	66.569	55.2387	51.0308	54.1408	42.3103	49.5949
BT_1576	256.085	119.755	249.499	183.169	134.611	114.322	73.4075	59.5515	77.4437	86.8685	54.0004	130.274	575.039	389.466	300.269	370.128	531.13	205.535	266.147	254.896	251.206	279.663	205.015
BT_1577	194.682	83.9527	155.14	130.189	79.893	64.9857	63.2265	72.6705	87.6024	71.4033	56.4087	34.3659	152.608	98.0528	119.273	136.598	141.759	65.1138	76.9457	71.6992	53.4283	19.8903	63.9004
BT_1578	125.761	55.6708	100.259	67.6219	39.0103	34.9129	37.3893	45.6571	51.5376	46.3479	38.6164	6.30849	44.0135	26.3573	56.943	64.8884	28.215	16.8515	13.7995	11.3067	9.97006	7.6757	9.82211
BT_1579	937.767	951.791	791.654	936.085	695.324	836.872	591.775	465.508	630.247	484.897	664.048	52.2592	398.118	374.568	568.657	572.955	295.292	264.624	181.813	146.27	199.078	189.629	146.943
BT_1580	404.595	277.456	302.569	305.915	178.309	96.7043	188.636	199.139	261.06	236.249	265.418	16.8337	225.167	91.1506	272.768	254.633	125.384	139.098	69.7312	46.4219	67.0427	2.68127	66.0479
BT_1581	15.9484	8.68408	19.988	11.526	14.3031	14.4527	7.68946	16.4967	13.8101	20.6879	10.8202	6.22958	17.239	12.0256	10.1319	7.96351	4.81871	7.73206	10.9965	4.75531	7.51826	24.8062	3.50106
BT_1582	64.3548	48.1329	76.2111	52.0022	38.4519	40.6282	38.083	36.6567	42.0025	38.7024	38.193	3.05411	22.381	20.1913	45.2078	38.3873	16.4498	19.8669	10.8447	6.74861	11.3429	3.5471	9.54526
BT_1583	352.372	266.14	460.434	261.674	383.865	482.823	265.844	200.871	204.561	155.296	259.642	89.1314	174.865	276.922	155.647	124.494	149.117	92.5597	183.12	253.264	190.016	714.926	143.606
BT_t27	12.8461	7.26983	10.3039	8.88915	12.5832	2.44067	5.76391	14.0259	8.53944	6.87211	7.07387	8.66707	6.11771	5.11223	8.22759	13.3481	5.10547	1.02897	5.60971	6.12847	0	0	0
BT_1584	2.97582	1.36441	4.69649	4.28998	2.24918	2.87928	3.09079	7.37073	5.49495	3.79033	2.75872	0	1.64026	1.75446	2.17201	2.24066	0.365029	0	0	0.328628	0.705129	0	0
BT_1585	8.84649	6.95332	12.6433	8.05466	8.28753	13.6993	9.285	12.9916	10.9189	10.1806	6.60403	1.91973	2.10444	2.88232	4.97014	3.38894	2.51299	2.17554	3.0122	2.93082	2.97881	0	2.1578
BT_1586	172.603	157.494	207.339	152.467	139.62	256.1	156.072	189.561	217.367	171.414	162.862	36.2656	66.1026	69.587	64.8974	76.7483	56.1909	43.1881	46.1243	44.7175	50.0974	48.1366	47.7916
BT_1587	102.812	38.6687	87.8432	43.9514	34.3156	44.4328	51.5461	138.182	81.5704	91.8472	67.8743	9.53953	26.4031	10.4499	19.3431	23.4407	20.0693	18.8085	18.1924	20.9288	12.2765	8.13996	16.8497
BT_1588	34.7144	22.2012	46.0367	23.1311	16.3925	39.017	39.5438	65.3382	48.8362	73.265	32.7356	24.2384	17.3811	17.6703	9.64522	12.3094	11.1408	13.9031	10.8701	11.3136	20.6598	43.3786	22.2239
BT_1589	0	0	0.198565	0	0	0	0	0	0	0	0	0	0	0	0	0.178942	0	0	0	0	0	0	0
BT_1590	71.7628	35.0158	80.0228	40.1222	26.7626	84.0408	68.4858	95.7426	94.9704	99.4536	77.9377	15.4471	20.0623	18.3686	7.03863	7.73691	24.5076	19.4395	26.7947	34.7339	16.1711	33.4617	22.9188
BT_1591	134.845	69.6327	149.418	77.2003	42.2338	93.0142	103.368	199.039	186.893	169.937	149.015	12.0153	44.4897	24.196	22.5345	27.5622	44.7278	36.7486	30.1251	28.7901	24.9233	33.2672	29.8278
BT_t28	14.2591	7.47177	21.1803	10.8491	10.7773	9.40675	6.91136	20.1818	18.431	22.198	11.897	3.56313	14.1472	10.5085	14.9609	7.15768	5.83033	6.34533	5.76554	3.14935	3.37874	0	7.34251
BT_1592	23.4996	29.2832	27.7081	31.855	40.6079	28.05	16.8645	19.594	11.434	15.219	21.8709	5.15773	25.0141	34.8643	38.115	37.5411	20.0017	15.8901	16.0795	20.013	16.4332	30.6018	10.5009
BT_1593	83.5587	79.136	118.116	81.7754	66.9959	55.0922	74.9729	66.7234	77.3989	90.2855	81.9507	14.8199	40.7298	38.6278	53.5611	46.3656	33.2288	31.6226	30.5695	17.8783	22.0291	33.4939	23.9362
BT_1594	52.4024	44.9707	82.057	48.0929	48.2958	47.1748	65.3124	82.0064	72.2099	76.9615	76.3884	18.84	39.062	33.2593	50.1026	44.0197	30.5655	27.1263	21.7649	16.6522	24.8338	20.7505	22.3579
BT_1595	190.35	209.287	201.103	201.259	255.292	139.142	110.516	123.914	180.165	125.434	385.179	19.1019	127.701	200.228	354.03	351.568	98.2785	123.01	59.7128	45.3716	59.4434	60.286	48.6007
BT_1596	11.807	11.4402	10.8428	10.207	9.28368	5.90166	10.5207	7.21375	9.92016	7.68683	28.6317	1.24192	12.3666	11.8253	23.9352	27.1457	9.81237	11.4269	8.22965	7.52708	7.06592	10.9504	4.60659
BT_1597	59.3368	26.6701	70.6009	37.331	19.2554	29.5441	59.6352	94.1175	76.2983	79.9577	55.196	2.4546	11.2013	10.2749	23.417	14.713	7.33325	9.35349	10.079	5.10895	8.25915	12.9272	6.26561
BT_1598	30.3731	16.504	34.4583	20.8486	11.9667	11.9076	30.2342	52.9771	38.9812	41.1968	34.8929	0.78215	7.89789	7.99669	17.7055	10.6492	4.99133	5.68758	5.48429	3.68704	6.18063	5.19088	4.4055
BT_1599	38.4615	38.3895	44.6429	39.9309	40.3591	36.07	26.2836	36.7845	28.6906	22.9635	31.4517	3.44026	19.3688	25.945	34.5423	31.3457	12.5453	16.4833	7.15722	3.69234	13.0489	0	8.30463
BT_1600	41.7089	52.0852	41.7448	48.23	47.4201	35.1769	30.2171	31.5801	35.8414	30.5047	50.662	3.14881	24.6144	31.281	47.6811	44.1667	17.4096	24.8894	12.6931	10.8396	14.4579	3.95956	16.5292
BT_1601	381.077	530.343	420.904	473.833	408.687	294.122	274.251	283.212	289.976	240.183	426.205	27.5355	177.109	196.73	464.658	374.309	125.459	176.461	67.9836	63.5869	79.9865	76.0576	88.3898
BT_1602	94.6405	81.136	148.726	84.7901	72.969	84.6696	80.2972	81.5332	99.6295	87.1662	72.9229	25.4316	69.9389	53.0105	69.4371	65.9117	56.3359	57.5591	54.3217	50.3299	48.4233	54.8708	59.2968
BT_1603	3.24505	2.86943	4.7847	4.00391	3.58378	3.35469	3.71144	5.992	4.82187	4.44933	4.39567	0.128788	3.37109	6.22912	8.60504	7.63198	2.6974	2.44639	0.833572	1.36598	0.976986	1.02567	0.955411
BT_1604	13.6697	12.776	17.4574	11.1317	12.6679	10.0681	28.225	40.3242	19.9856	26.3649	18.2447	2.33488	8.06879	4.73419	9.00449	6.00952	7.16354	5.54404	5.82457	3.99849	4.42811	18.595	6.97663
BT_1605	27.5749	28.4041	30.8609	30.5466	28.2842	35.3292	59.0593	52.094	38.6709	42.8864	32.6334	3.59033	12.1433	16.2681	17.101	11.2556	10.8417	12.8844	12.4993	12.6936	12.6896	9.09791	11.9722
BT_1606	74.4816	91.6791	48.4826	76.1307	67.8339	79.4656	168.289	159.215	113.91	141.934	123.873	7.69821	59.9849	48.5806	85.202	67.4157	53.2697	58.2504	44.8236	34.759	44.1508	42.1036	50.4578
BT_1607	476.253	580.892	618.766	566.67	476.533	395.262	594.82	541.789	556.404	505.242	567.655	41.0123	163.906	147.633	251.268	260.014	142.926	120	90.9935	77.1269	86.0545	172.577	77.2012
BT_1608	29.6303	28.3001	27.9144	35.1823	30.8817	17.0364	18.4442	21.5891	18.8964	24.0243	24.1915	1.12817	12.5421	13.3754	34.5591	40.8686	9.67311	16.1396	7.7888	6.18237	6.84663	9.88322	4.64961
BT_t29	24.5474	31.0693	34.3844	40.0715	53.0407	31.4352	41.3932	37.4439	39.195	34.025	36.1427	4.87111	23.3996	34.4784	39.1271	33.7045	9.56469	18.3131	14.0124	8.61088	33.873	0	24.0909
BT_1609	166.537	176.201	237.876	173.643	191.7	217.951	242.96	239.554	237.036	222.542	163.445	9.20099	48.8685	75.661	85.3683	70.1271	30.2882	74.8588	31.528	22.0056	50.2962	0	30.7828
BT_1610	468.293	430.663	570.125	442.311	409.092	483.325	571.038	510.813	545.557	479.594	538.101	35.3784	118.492	162.712	178.296	161.694	96.1214	115.526	85.7019	71.9881	92.0762	98.5865	76.8547
BT_1611	62.6527	58.3163	76.4556	54.9279	36.2748	25.4517	34.4846	45.7078	42.8129	48.2352	55.7126	15.2954	54.2884	31.7817	61.6838	54.7009	50.5105	31.5719	21.7497	16.5917	25.7114	26.3005	24.9287
BT_1612	71.2679	63.3134	71.344	69.2418	52.1848	32.478	31.8027	32.0177	33.6284	36.5364	53.8494	5.25093	37.7259	27.2114	59.4326	55.3778	26.8809	32.9512	19.8254	13.9234	19.2055	8.9611	15.7671
BT_1613	316.478	365.924	285.933	313.923	333.719	254.7	159.643	186.897	164.386	173.257	303.352	29.0928	181.369	207.223	482.503	454.254	125.43	233.796	93.4374	80.6493	84.8517	62.312	72.4864
BT_1614	33.4745	28.4502	39.9166	30.9221	33.6583	44.9594	12.4556	13.972	6.21117	8.69293	14.2357	6.57808	14.3487	53.674	28.8209	25.8778	8.61094	11.0637	14.7834	12.5974	10.3961	0	3.61477
BT_1615	1420.88	1062.6	1531.31	1106.35	762.733	925.435	1130.67	1051.2	1306.09	1183.49	1218.17	312.866	562.191	432.648	366.912	411.296	559.17	317.144	396.829	373.829	295.343	335.582	371.937
BT_1616	36.0249	23.1645	38.906	27.4082	21.3702	11.1472	25.09	34.6436	33.4545	37.4895	27.9929	1.25758	5.61517	5.66446	15.1104	13.2436	4.34001	5.70062	2.58987	1.41468	4.76999	0	2.54436
BT_1617	15.5064	13.95	20.9549	12.4649	12.6576	8.00574	8.57093	13.25	10.1959	13.0097	11.6438	0.454868	9.03013	7.78074	24.4135	20.7877	4.83793	6.21032	3.43479	3.21636	2.15664	0	2.24962
BT_1618	43.7959	34.2234	118.95	46.0067	34.4489	34.7154	121.442	149.664	79.5541	134.125	85.12	139.98	42.4042	39.707	29.2712	33.6155	48.0585	79.6943	97.6023	96.6176	116.808	57.2604	128.074
BT_1619	25.1734	17.829	47.835	23.3244	10.6855	9.32338	141.827	139.396	79.5892	173.657	83.737	116.905	49.5145	25.5709	17.3339	42.0381	122.118	381.095	379.814	538.252	323.302	218.04	479.576
BT_1620	27.2744	21.166	42.6	22.6483	11.4494	9.67725	131.266	132.073	76.9056	176.124	89.5636	150.791	72.3841	36.1396	22.7739	51.2716	174.175	489.421	432.778	765.002	386.192	389.757	656.712
BT_1621	79.4856	58.8187	77.868	61.405	45.0906	45.7891	105.265	85.9277	107.953	99.7979	92.1252	20.6387	21.5715	17.7512	18.5835	28.2728	25.5099	83.5143	62.4452	61.9211	85.7681	56.3171	115.899
BT_1622	55.9867	37.7615	52.475	40.9756	26.0462	24.7542	49.3314	55.9703	60.0806	53.6039	51.9572	6.65686	21.0843	18.072	20.5347	28.0592	19.9697	46.7097	32.1305	32.361	52.6032	33.6444	55.4337
BT_1623	33.3037	27.6189	29.5821	35.1692	33.4536	30.1784	15.0519	14.2979	17.3025	17.2354	19.7878	25.5236	133.131	131.635	82.9949	104.188	125.971	58.8562	63.4209	64.1118	61.4379	91.2112	42.2569
BT_1624	322.274	369.179	357.355	367.621	319.86	357.631	306.672	269.805	323.43	238.453	288.509	65.7107	216.875	213.493	166.854	197.752	207.858	312.249	192.989	198.043	176.952	362.299	174.034
BT_1625	228.021	211.281	262.761	230.279	167.422	175.394	146.517	151.634	159.926	150.771	138.13	29.5634	99.4195	74.8286	84.2909	111.027	84.9034	152.707	92.8575	83.1304	72.9273	100.864	71.3604
BT_1626	62.4324	66.6434	51.0873	71.9901	57.5211	61.3802	34.6987	37.1169	47.1726	34.7262	39.8814	7.14716	30.9158	31.8767	34	43.6177	22.4185	114.973	25.4292	20.9464	25.6031	21.9691	18.2594
BT_1627	60.6009	70.6357	48.6369	70.5312	52.8795	55.4574	36.0778	33.8181	45.6521	33.5035	32.3581	2.80648	25.6685	25.7397	31.1624	41.1221	18.495	79.5739	20.9548	16.3912	15.4457	11.8328	13.8799
BT_1628	72.7271	71.2653	66.0879	75.3017	53.6041	53.9753	39.2211	41.1589	57.7443	43.5888	40.2309	6.04503	31.4382	24.9594	31.8686	44.4763	26.2485	66.6916	22.9031	20.4599	16.3578	18.4939	11.9708
BT_1629	8.55655	9.24538	6.41826	9.9897	9.29678	7.95614	2.51322	2.94135	4.14896	2.7722	3.33809	0.935771	7.98129	9.25594	5.67685	8.45907	5.51231	4.87116	5.43552	4.77174	2.7303	0.573269	1.89867
BT_1630	9.42046	9.71204	6.52044	11.6902	9.13158	8.16099	3.08209	4.00324	5.23041	3.96783	3.59053	1.30006	8.92166	9.88364	7.1464	12.405	8.65094	5.95947	7.16796	6.38382	2.73952	4.88925	3.09576
BT_1631	13.6254	16.8315	11.5309	19.6018	15.8657	15.7765	7.9128	6.30165	8.53843	7.24318	7.90298	2.29058	13.8553	14.952	10.6213	14.4432	11.4816	9.58598	9.34841	9.81922	6.37134	8.20901	5.60128
BT_1632	12.1267	10.9249	10.5901	14.3708	11.0919	12.3932	4.73922	5.95323	6.45202	5.97765	7.28823	1.30969	8.22492	9.86092	7.81973	9.98206	8.21918	5.85371	6.31612	6.80941	3.7988	9.81684	3.42915
BT_1633	76.2532	91.5142	103.446	92.1159	89.4864	81.0194	67.9352	62.8471	64.6358	44.038	62.7469	12.0687	62.5215	75.3559	83.4702	85.0263	36.4489	41.1423	37.011	32.0015	36.2942	78.9516	23.4487
BT_1634	94.3568	112.218	134.208	106.329	89.6346	87.7174	92.847	87.5812	97.5036	76.9633	107.779	19.093	89.7406	83.2746	110.458	114.943	76.799	67.8964	53.9567	45.5566	48.9599	59.2522	43.8149
BT_1635	85.8856	75.6135	82.8145	78.2233	68.0878	45.7785	45.1875	41.7549	46.892	42.4238	56.1431	7.60062	47.0289	39.4902	61.8313	62.9789	33.4472	40.2607	22.469	17.4382	28.5225	21.7656	22.634
BT_1636	167.183	239.053	120.977	224.264	198.784	122.059	135.439	80.6253	122.336	98.8108	148.922	23.9778	159.46	123.481	194.927	207.629	127.197	184.637	104.458	93.0726	122.112	81.792	104.35
BT_1637	7.8232	4.71901	19.9895	6.49142	4.33155	15.4109	13.8322	15.8916	19.5522	12.7453	7.05849	1.84123	1.08304	0.724028	1.04573	0.547956	0.870364	1.09298	0.662071	1.08494	1.55196	0.814645	1.51769
BT_1638	62.5098	44.6123	200.396	53.5039	38.2944	101.251	95.0536	106.656	142.524	116.402	66.3346	22.4894	17.3523	19.2837	16.397	17.2203	21.0119	14.1328	13.9271	18.2826	18.0346	16.8602	24.7738
BT_1639	332.844	136.948	554.676	153.186	115.863	105.562	365.504	547.633	491.973	522.137	309.43	132.958	141.084	60.1142	59.6652	60.7912	162.163	94.5715	145.323	185.855	102.195	41.9821	178.634
BT_1640	11.9158	6.44273	20.8315	7.38545	10.7644	7.75071	13.9055	14.0875	26.866	13.9206	14.0579	2.04827	3.91566	4.98366	6.35671	7.97202	4.35703	4.55952	4.97148	2.26301	4.37011	0	3.37667
BT_1641	116.369	120.523	192.579	121.55	114.239	142.219	130.672	122.971	166.527	153.017	164.144	13.0132	58.3202	72.0058	90.7267	82.7801	30.7233	52.7858	28.7441	17.5268	38.1945	7.40265	32.6901
BT_1642	168.827	105.893	265.97	125.542	113.001	149.412	158.11	220.674	174.121	201.058	203.905	30.1433	78.174	71.2643	75.3949	82.327	50.9852	51.881	58.6715	48.1452	43.3411	15.9823	36.9995
BT_1643	0.408864	0.903843	0.768638	0.663102	1.04296	1.45653	1.14659	0	0.339741	1.17174	0.511697	0	0.405654	1.22034	0.503591	1.38536	0.45138	0	2.97576	0	1.3079	0	0
BT_1644	0.24258	1.01888	0.380029	0.26228	0.742551	0.288053	0.113378	0.165537	0.201569	0.347598	0.227693	0.204582	0.0601688	0.603357	1.79269	1.2329	0.200853	0.971534	3.53105	1.44659	0.775979	0	0.168632
BT_1645	0.563324	0.830197	0.235336	0.710584	0.718487	0.724668	0.351053	0.512553	0.390073	0.358756	0.235002	0.158361	0.419176	0.747269	0.693837	1.3255	0.518251	0.658034	0.683323	0.559885	0.300333	0	0.522134
BT_1646	0.500321	0.663611	0.365777	0.405714	0.935924	0.445583	0.155895	0.227614	0.485025	0.318632	0.260898	0.2813	0.620491	0.829616	0.770296	1.08307	0.276173	0.584438	0.910348	0.994532	1.33371	3.36041	0.695606
BT_1647	0.204904	0.362372	0.146745	0.158246	0.597356	0.208556	0.218902	0.0399507	0.0486466	0.0559261	0.146537	0	0.174253	0.349473	0.0721078	0.297548	0.0323159	0.175852	0.106523	0.34912	0.374549	0	0.244185
BT_1648	0.421217	0.47404	0.335941	0.57963	0.586077	0.545648	0.286358	0.627142	0.572736	0.14632	0.335463	0.258354	0.303934	0.609555	0.56597	0.691981	0	0.383404	1.11479	0.685055	0.734953	0	0.106477
BT_1649	2.24333	3.22344	2.95212	2.48614	3.83405	4.06238	4.08915	3.67405	5.12618	2.89306	3.79018	1.13516	2.94907	4.46377	4.21368	4.0539	1.98128	3.03228	4.89815	2.17389	5.02326	1.50673	1.09163
BT_1650	0.558216	1.13238	1.56383	0.923075	1.80925	1.59866	0.736666	0.672227	0.709408	0.815565	0.739708	0.110771	0.586412	1.11074	0.889765	1.14968	0.145003	1.38085	2.03138	0.685351	1.26046	0	0.365223
BT_1651	1.28423	0.888713	1.01469	1.0263	0.91156	0.563576	0.730717	0.762055	0.881531	1.06678	0.698794	0.0941796	0.692472	0.666616	0.894041	1.00901	0.369853	1.06221	1.42233	0.416214	0.893059	0	0.7763
BT_1652	0.764177	1.09514	0.759583	0.911708	1.77456	1.40808	0.197057	0.899098	0.919632	0.302071	0.758504	0.355572	1.01962	1.15353	1.59034	1.45832	0.552729	1.37196	2.01374	0.628561	0.842929	0	0.879269
BT_1653	0.58872	0.643062	0.477424	0.561644	0.918721	0.493469	0.517947	0.472641	0.460414	0.463148	0.650107	0.700943	0.996403	1.17144	1.02369	0.899599	0.344085	1.66435	1.63829	0.722802	1.5509	8.83868	0.577771
BT_1654	3.32112	3.87303	2.17165	3.36531	4.20724	2.81964	2.09965	2.84661	2.42635	2.78944	4.87926	0.974223	3.64524	3.63939	6.89665	7.08519	2.46202	6.87545	7.82361	3.10949	4.72168	0.86208	4.32743
BT_1655	8.34682	8.38296	4.90762	7.1306	12.407	8.07604	9.43991	11.5324	11.8164	7.08761	9.02751	5.90958	11.0417	9.63703	11.0422	8.03056	10.5799	14.4447	23.9996	9.83212	21.7558	44.2955	26.6479
BT_1656	9.85088	9.17518	12.4283	8.09466	8.97922	8.03229	9.69944	9.50082	9.16773	11.0415	11.6709	4.65238	6.77632	5.88039	7.36078	6.8239	7.83016	10.1262	12.6663	6.07025	13.0248	18.5258	9.31319
BT_1657	182.845	140.608	276.262	168.729	177.428	204.871	177.982	247.529	160.006	152.171	95.0256	28.595	79.1013	78.6047	99.5284	79.4796	52.6605	47.8802	24.5899	23.486	46.8121	96.6781	46.0285
BT_1658	344.882	187.153	257.935	260.879	186.964	248.579	173.988	256.083	193.423	151.157	129.146	146.235	500.428	415.272	331.117	400.045	549.041	194.474	221.986	256.78	187.358	266.664	188.451
BT_1659	138.845	100.039	98.0718	145.201	98.5248	91.5483	33.4176	32.4288	35.7667	35.1857	24.8108	113.655	527.302	387.286	311.782	435.864	552.695	195.53	223.788	234.828	183.434	164.44	172.505
BT_1660	53.4988	49.0616	45.1675	73.8041	55.7303	44.7293	14.1796	8.3367	17.8494	17.9918	9.68321	71.7777	372.612	292.11	224.201	278.143	319.249	140.769	148.561	129.465	137.429	259.836	112.526
BT_1661	71.2273	42.9503	66.1531	46.2343	40.431	43.0273	48.9667	65.2291	60.2177	53.3396	57.8907	3.90642	25.4639	25.8487	36.9537	32.0788	19.5713	17.9609	18.465	14.6272	13.7395	67.3124	12.7042
BT_1662	75.5522	82.8674	56.5971	81.3487	85.8362	74.6954	54.5254	38.1997	49.1203	39.8441	64.2027	3.70272	34.6404	57.8247	86.7797	86.3939	16.7048	32.3939	12.3632	9.8961	17.3883	17.5527	14.8243
BT_1663	104.164	113.417	124.256	109.367	128.922	122.026	70.1674	62.9112	60.9249	60.3048	93.3263	12.1434	58.196	78.7522	112.593	105.279	35.9127	46.3996	24.4066	25.3643	32.3632	47.5916	25.0765
BT_1664	114.073	104.723	145.068	103.47	119.132	106.152	51.4042	49.0586	43.7997	51.7633	71.4238	16.7411	87.8939	95.2768	119.274	118.916	61.2277	63.5204	51.2492	46.9903	39.9013	58.5553	35.617
BT_1665	34.7616	18.6424	30.5122	23.202	33.0362	27.5683	7.74229	8.39242	7.92505	10.07	14.6062	4.23342	27.2672	22.7233	28.9041	24.9456	15.3782	12.0624	14.6136	5.98688	15.2545	0	8.37482
BT_t30	10.8641	6.54993	9.90246	5.33926	7.55811	10.5551	5.53935	4.71781	4.92404	2.83044	6.18024	0	2.44973	8.84349	10.9482	6.69289	0.545173	0	1.79705	1.47242	6.31869	0	2.74629
BT_1666	153.076	98.4889	203.87	108.575	116.245	216.232	257.089	153.217	185.997	169.886	180.123	14.3626	31.1226	53.1672	42.7955	37.032	24.852	21.0694	19.0552	24.8057	25.3601	55.8771	20.9559
BT_1667	69.6221	37.2536	64.4357	40.3403	39.5269	25.226	21.3599	41.663	30.8542	28.3089	28.374	7.22663	78.2856	33.0351	63.5447	68.1491	45.7229	36.8208	23.387	30.3402	6.85266	0	20.8486
BT_1668	68.935	48.5346	65.8489	53.6061	49.5203	57.5875	37.6032	35.5337	33.8464	33.9438	44.0628	3.04541	19.0242	22.9929	20.7262	20.8001	12.4779	12.9438	8.14731	8.18293	8.08588	20.8582	7.12913
BT_1669	168.985	354.063	212.394	320.596	306.963	173.261	129.004	141.849	114.922	103.559	207.427	22.0076	159.706	175.43	435.51	353.842	95.3979	135.491	39.477	33.9018	49.1309	61.0936	47.8904
BT_1670	13.2551	38.4301	14.5455	35.6307	35.3392	17.3719	11.0201	12.9636	11.674	9.62806	22.3223	2.3697	19.8174	28.8666	62.182	52.2252	10.7896	17.981	5.77943	5.2818	8.98827	0.410267	5.94478
BT_1671	20.0778	46.6159	17.7127	41.2943	35.3076	15.3838	17.7196	14.9258	20.0387	14.4653	36.849	7.56771	37.7815	27.6754	85.1715	73.1603	22.4132	29.7613	9.79631	7.19055	13.9934	0	14.659
BT_1672	846.073	1337.02	886.129	1187.36	1189.84	840.157	579.99	426.741	561.304	487.953	1105.51	64.0345	642.837	521.04	1336.22	1201.6	462.095	588.424	233.037	225.404	247.131	222.555	206.178
BT_1673	29.0853	64.0213	24.0229	55.105	69.6554	21.652	17.6266	16.5703	17.1468	20.2225	61.7251	3.30058	19.3704	29.7334	68.0873	66.9054	12.9126	25.6485	8.41566	9.5475	11.0965	1.79222	9.39841
BT_1674	15.9163	45.3459	14.0137	36.82	45.6363	16.7375	13.6865	8.74874	13.6795	11.9688	34.0955	1.22867	13.7316	28.6265	43.4246	43.522	7.43869	20.2759	7.28976	3.47515	4.89335	5.38181	4.25359
BT_1675	130.921	90.8812	181.567	102.138	80.5702	79.718	85.4027	90.4237	111.395	81.1484	70.3135	8.95872	62.7396	56.4112	89.1864	92.261	40.1888	44.5813	23.4073	16.4023	23.8305	25.2496	17.3583
BT_1676	124.919	206.88	118.074	182.816	223.123	220.642	130.084	86.3149	90.0104	64.9089	111.202	11.9016	55.8109	113.491	94.875	92.3119	37.3622	45.5294	36.3764	27.8571	38.455	52.658	24.7072
BT_1677	99.1402	144.862	87.825	131.292	137.726	152.757	88.2475	68.5981	66.2183	61.7926	94.9934	7.37199	39.3158	76.3857	76.352	75.3613	31.8456	34.4252	26.5082	21.9369	26.0979	13.6992	14.3812
BT_1678	83.3667	97.993	86.4394	91.4297	85.3562	68.4385	67.0644	63.4502	65.9739	60.8599	84.8201	6.29262	39.2918	35.9746	68.8666	69.2539	28.408	32.4689	18.9719	14.8317	15.912	17.3473	13.0336
BT_1679	73.2196	99.2678	87.9359	90.0556	107.273	139.757	57.1245	56.684	64.3203	63.3508	77.047	13.7435	34.4698	63.276	45.4401	45.6302	28.1105	31.7267	25.1213	19.9084	23.1685	1.52019	12.5872
BT_1680	97.5039	118.213	116.521	122.112	132.218	146.388	75.9864	62.913	59.6616	54.3846	81.1741	15.0487	42.0816	66.0801	55.817	53.1827	39.0078	21.9782	35.5595	28.9248	27.634	97.9713	20.8708
BT_1681	628.208	293.752	933.365	360.85	360.545	645.854	650.399	773.565	572.102	524.591	521.188	76.5384	188.143	188.386	149.472	116.026	157.554	79.9301	144.744	165.785	103.042	175.905	91.9071
BT_1682	2.41054	16.4849	1.9491	10.4883	21.6802	5.51709	4.68834	4.00628	10.3704	6.94539	3.89267	1.5739	14.3111	19.8823	12.5226	11.9221	6.03063	3.50356	2.75897	4.57912	2.48742	6.00614	4.86497
BT_1683	1.15442	8.24	1.40207	6.54966	14.0378	3.7309	2.15824	2.56637	5.97307	3.50166	2.964	1.28473	8.35991	13.8061	7.51982	7.47355	3.91535	1.78742	2.77179	2.48399	1.14211	7.51386	2.74672
BT_1684	43.7718	54.1199	51.4718	55.2691	41.9829	29.9208	28.4638	36.1038	30.995	29.2338	25.9613	12.7117	60.4596	53.4701	64.2737	75.8327	41.0959	46.9516	28.5333	17.2505	30.1956	10.7372	25.7186
BT_1685	232.841	330.169	222.51	304.434	246.01	150.731	71.2638	77.6517	86.1282	97.0434	127.253	10.7686	204.558	101.255	341.599	396.482	120.545	161.312	58.7658	37.7922	60.0665	45.4029	55.0851
BT_1686	700.662	1347.45	652.397	1281.41	903.596	638.293	314.682	235.803	379.721	303.775	543.739	56.0471	656.391	414.09	986.859	1228.38	455.441	565.004	232.402	176.266	236.851	193.926	206.089
BT_1687	587.5	1268.4	505.791	1274.57	961.279	829.755	324.335	193.666	348.825	247.051	431.701	45.8216	603.45	503.996	939.934	1107.04	384.824	515.811	224.011	174.312	243.269	134.212	182.534
BT_1688	352.534	669.986	307.296	675.849	456.125	305.894	183.686	149.365	212.383	184.71	272.399	22.7057	416.199	222.808	654.168	801.758	249.072	395.073	142.19	95.3927	120.237	21.1358	117.156
BT_1689	487.21	1079.47	403.697	1049.27	864.724	540.156	299.048	164.36	319.443	223.075	363.693	47.1769	578.918	440.867	854.145	1003.81	379.251	508.676	224.781	166.11	267.785	78.7512	213.468
BT_1690	13.2729	23.0701	14.6001	21.9266	23.7149	11.026	8.20045	8.62989	9.51428	10.285	26.3783	8.55151	45.3841	30.3777	61.3578	64.7247	27.6711	34.4502	18.968	14.6073	16.218	12.6261	16.236
BT_1691	4549.23	5871.11	4124.32	5424.58	4785.28	5075.22	4238.13	3579.58	4388.03	3857.94	5319.38	523.174	2490.85	2272.76	3906.98	3635.54	2274.47	2467.97	1172.25	1126.88	1288	1034.78	1250.27
BT_1692	1070.05	657.164	943.02	593.63	678.894	368.479	733.464	1571.53	1211.3	1619.05	1823.08	225.357	1300.43	315.996	1365.9	789.197	681.037	1361.63	384.188	311.23	438.839	128.196	903.491
BT_1693	43.8382	46.6188	42.1795	62.547	42.446	34.5182	12.7594	10.4975	10.9221	12.7634	11.3885	21.6833	108.233	85.1455	111.814	127.003	116.886	42.6638	36.9257	36.3925	42.0466	24.2537	28.3157
BT_1694	39.1255	38.4247	31.1431	52.9496	37.8535	28.4821	10.4094	8.4871	9.31555	11.2116	8.9883	17.6855	87.2325	67.8683	85.8854	107.443	83.9429	33.4242	25.6803	27.57	30.6588	27.2283	24.1803
BT_1695	37.7572	33.9642	25.7065	41.337	30.8327	20.0207	8.76811	7.29217	8.6821	9.52761	9.1758	10.1136	67.7652	42.6442	79.6287	102.889	72.6183	31.3254	18.6874	18.6748	20.5098	22.3293	21.3775
BT_1696	375.599	1586.29	354.409	1346.93	1368.11	857.384	394.206	199.984	429.153	219.002	639.356	32.5871	322.562	469.392	680.836	735.886	205.375	415.773	153.71	152.27	171.233	85.1304	139.009
BT_1697	329.441	1212.72	306.636	1031.36	937.18	441.284	252.732	166.804	318.998	174.474	656.895	16.8927	243.136	242.859	608.842	637.526	159.38	313.522	105.935	96.6489	118.976	87.9216	107.697
BT_1698	146.853	522.251	176.38	465.152	508.837	363.987	104.59	69.7911	102.657	59.0091	198.009	18.1842	114.912	165.526	248.705	234.969	76.8799	142.369	50.8958	51.6928	68.0409	3.91404	60.3605
BT_1699	126.961	95.8773	167.796	102.263	80.6396	131.157	115.294	127.196	129.216	130.441	102.241	54.2554	87.9213	107.875	55.23	60.6297	67.1418	52.8955	101.163	92.0987	77.0012	160.246	82.0386
BT_1700	153.46	129.729	218.977	132.519	111.416	156.491	204.083	226.699	195.474	200.509	187.179	80.1704	129.966	142.432	92.4971	101.066	117.994	92.388	129.725	123.769	99.335	96.623	98.5071
BT_1701	2.01187	0.711597	1.00858	1.52268	0.410564	0.716704	1.50451	1.92207	1.33739	2.69067	0	0	1.19765	0	0	0.227228	0.222108	0.402878	0.732132	0	0	0	0
BT_1702	7.51997	5.20164	13.529	5.83572	5.63101	8.13751	10.5442	12.7464	16.4279	9.84862	4.78156	1.02291	1.38388	0.724028	1.34452	0.958923	1.67378	1.09298	0.441381	0.361648	0.775979	0	1.68632
BT_1703	45.1785	28.6134	110.989	34.2938	26.2875	55.1699	70.779	98.3737	132.535	102.039	69.7386	9.83493	10.8931	5.26623	10.0086	9.50465	9.222	6.29357	4.51461	6.65833	7.93701	11.3878	14.3161
BT_1704	148.278	68.9348	214.777	76.9683	49.9594	90.0986	245.725	375.12	318.268	293.578	182.963	39.829	48.234	20.3835	21.3854	26.4736	35.6528	27.8151	22.7462	24.332	27.7705	97.9583	36.6924
BT_1705	49.5607	42.0791	89.7941	42.0971	41.896	65.16	82.7235	95.9195	120.582	78.3033	51.3873	19.4585	8.50903	7.24895	7.01108	7.20054	7.87618	6.07936	6.35245	7.24162	13.5959	27.5272	16.0392
BT_1706	451.149	366.036	700.33	386.496	308.231	532.994	673.622	845.754	936.43	865.81	640.712	135.709	163.934	198.656	174.553	170.124	120.865	182.635	123.332	118.306	146.902	62.9225	180.562
BT_1707	221.809	185.384	334.075	191.718	214.314	404.682	382.764	351.622	330.79	274.778	271.607	120.419	106.505	224.924	92.5529	88.0832	79.5304	88.0576	105.427	140.757	139.839	293.613	124.073
BT_1708	0.909674	0.911628	0.53204	0.524559	0.618792	1.15221	0.680271	0.579381	0.503922	0.347598	0.834875	0	0.54152	1.08604	0.821649	0.75344	0.468658	0.485767	1.10345	1.08494	0.775979	16.2929	0.505895
BT_1709	0.323809	0.204519	0.0579752	0.250075	0.235999	0.27465	0.605375	0.315669	0.307503	0	0.231571	0	0.321266	0.276135	0.113951	0.104492	0.204274	0.277898	0.168337	0.275856	0	0	0
BT_1710	0.44413	0.604186	0.856345	0.738766	0.732043	1.09534	0.383225	0.559525	0.454209	0.587451	0.213782	0.345748	0.169478	0.95171	0.46287	0.192929	0.0754328	0.41048	0.248648	0.203732	0.437142	0	0.189995
BT_1711	0.667095	0.262167	0.278688	0.280494	0.302521	0.352065	0.554295	0.708132	0.184772	0.354035	0.23191	0.125022	0.11031	0.147487	0.228236	0.334862	0.122744	0.148429	0.404599	0.110504	0.474209	0	0
BT_1712	0.999793	0.3137	0.687146	0.418446	0.427801	0.229783	0.241182	0.440169	0.375185	0.308092	0.322903	0	0.159991	0.513391	0.278064	0.473536	0.21363	0.193751	0.938917	0.384653	0.619006	0	0
BT_1713	0.384085	0	0	0.332221	0	0	0	0.10484	0.12766	0	0	0	0.0762139	0.15285	0	0.173519	0	0	0.279541	0	0	0	0
BT_1714	1.02275	0.355286	0.457787	0.552904	0.372702	0.607237	0.478019	0.49852	0.303515	0.279147	0.685704	0.123221	0.21744	0.145362	0.539873	0.412546	0.201625	0.219435	0.664615	0	0.233688	0	0
BT_1715	0.405593	0.134492	0.127082	0.0548164	0.103462	0.120406	0	0.0691946	0.505535	0	0.444153	0	0.150903	0	0.124891	0.229046	0.0559711	0.101525	0.184497	0.302338	0	0	0
BT_1716	0.271603	0.453643	0.264753	0.29366	0.461884	0.358352	0.338516	0.329498	0.200609	0.0576572	0.0755363	0	0.299412	0.420339	0.148679	0.170421	0.0333161	0.0604317	0.219639	0.179963	0.579213	0	0.0839144
BT_1717	0.384085	0.226417	0.160457	0.249166	0.548663	0.668924	0.0957418	0.244627	0.0851069	0.146764	0.192274	0	0.228642	0.305701	0.220766	0.318119	0.113073	0.205102	0.465902	0.0763479	0.327636	0	0
BT_1718	2.57563	1.70812	1.23174	1.50232	2.00562	1.89141	2.09083	1.94263	1.23906	1.16548	1.5693	0	1.58032	1.07894	1.62792	2.06692	0.823105	1.35729	2.09656	1.01049	0.867271	0	0.565412
BT_1719	2.63636	1.52424	0.84721	1.46177	1.62091	1.96664	0.884654	1.66067	1.12341	0.774913	1.43821	0	0.804818	0.874304	1.08239	0.954357	0.410455	1.2183	1.59898	0.503896	1.29744	0	1.03382
BT_1720	1.34341	0.723075	0.512426	0.789407	1.22176	1.21377	0.545993	0.59788	0.388276	0.502175	0.621347	0.197039	0.579506	0.697336	0.539562	0.56074	0.22569	0.467858	1.16905	0.435394	0.747371	0	0.243622
BT_1721	1.58435	1.16746	0.595695	0.513904	1.1855	1.75593	0.888603	0.6487	0.965431	0.6054	0.92532	0	0.104794	0.630508	0.325236	0.238589	0.233213	0.9518	1.53748	0.314935	0.675748	0	0.2937
BT_1722	1.58849	1.28756	0.58066	1.03765	1.35068	2.04345	0.928045	0.858158	0.934954	0.569045	1.15967	0	0.394004	0.658494	0.61141	0.560653	0.328812	1.12659	1.08386	0.394697	0.635168	0	0.552126
BT_1723	4.60464	2.7097	1.66895	2.3245	2.91396	2.07663	3.20947	4.13854	2.74631	2.08442	2.77094	0.16237	1.62364	1.78777	2.58871	2.77247	0.761632	3.02006	2.7441	1.10028	2.56613	3.66384	1.20454
BT_1724	12.9839	7.56289	3.87444	8.579	11.671	12.8482	11.5591	10.9699	16.0977	6.69386	10.833	10.7763	15.1312	11.2774	12.0575	13.7334	9.101	10.3176	13.8748	11.6756	16.4817	12.4581	26.3614
BT_1725	9.19415	4.12302	5.26763	2.98224	3.88653	3.7432	5.77055	8.8734	4.91129	5.89716	5.42452	0.221542	1.43345	1.5681	1.77953	1.26094	2.24755	3.28774	2.86783	1.95815	5.04185	0	2.19134
BT_1726	160.414	123.355	271.502	150.486	142.26	139.73	217.077	285.455	172.499	163.477	100.93	28.9996	56.8467	51.4749	69.6354	63.8094	41.5811	38.112	18.9153	18.8365	36.5799	44.0422	39.1353
BT_1727	151.16	75.2176	318.711	98.7758	109.61	170.54	194.658	266.545	162.059	178.38	108.022	56.7591	23.8665	38.8961	39.4681	37.5022	20.2994	26.8113	21.1132	27.2796	41.9725	43.1647	24.0751
BT_1728	113.816	76.1211	273.596	88.555	87.8377	126.9	166.354	213.028	140.605	191.638	101.134	35.3781	23.9377	37.6384	52.5396	50.9394	17.8284	33.4982	19.9013	17.841	27.5788	35.435	18.7849
BT_1729	62.827	131.275	42.3208	111.69	128.042	71.1312	67.2649	44.1067	55.9993	45.388	123.687	2.96816	39.6841	85.645	142.289	134.21	23.3651	42.572	12.894	10.7775	16.5831	7.34709	11.4394
BT_1730	30.948	56.0779	21.4422	48.6181	59.5455	33.9308	22.4401	19.6214	22.2549	20.451	55.0427	1.05761	21.3291	36.0036	63.2176	63.2809	11.0261	22.332	7.66022	5.07457	5.73073	1.80489	6.72501
BT_1731	27.3692	40.7663	20.4238	37.7993	46.2595	23.982	12.8896	11.7859	12.268	12.2411	34.2528	3.75891	23.6305	35.1976	46.1478	45.3844	10.1486	19.3846	12.6715	9.13658	9.80206	8.41949	9.48878
BT_1732	56.6296	88.5302	59.6059	84.2363	113.547	60.2032	28.1527	28.2492	30.5331	28.215	61.4131	7.45315	43.8405	77.3963	83.714	76.5018	29.5261	27.477	17.7727	15.7756	24.9221	27.3355	16.4903
BT_1733	1016.82	1129.24	923.566	1139.69	906.152	713.054	918.66	856.388	927.343	803.148	1106.22	39.9878	272.288	323.759	599.235	593.189	203.456	271.447	138.111	112.061	126.986	107.257	117.204
BT_1734	25.359	23.5136	27.289	21.1513	22.5723	17.8442	18.3482	18.5957	18.8903	15.9283	23.5172	8.44358	47.0523	33.6645	47.7496	41.5645	35.5273	31.4676	20.4084	16.0484	21.8527	17.064	18.3939
BT_1735	24.6682	32.2371	26.3899	28.145	36.017	19.3395	20.0015	16.7406	22.9892	15.2327	29.252	9.42505	49.8955	48.9491	76.7977	66.4202	34.0792	38.8907	23.8061	17.0674	29.6457	8.23843	22.1696
BT_1736	33.0376	62.7139	39.3224	50.6977	65.7945	33.5559	33.4076	27.6022	32.9196	29.9061	59.4632	7.94403	42.1925	61.8794	97.3362	80.5727	24.1624	43.4118	20.1636	16.3147	27.9162	30.7028	17.9109
BT_1737	169.51	222.616	163.81	197.579	201.396	165.948	167.898	136.223	147.699	130.998	210.061	23.2914	113.353	127.455	205.647	179.383	99.1179	103.09	68.2236	57.5523	57.5528	36.2185	62.5704
BT_1738	11.3083	8.75598	12.6585	9.93548	8.54775	8.25442	9.21926	12.5145	6.0888	7.15129	5.13057	0.400852	6.87711	8.86652	17.8798	13.1299	3.71683	6.54362	3.31518	1.47626	3.42098	1.86223	3.74468
BT_1739	90.4382	106.752	124.245	101.891	138.019	81.6066	110.941	129.253	85.9656	77.0248	130.987	19.6666	104.726	140.404	220.316	193.707	72.8412	106.25	51.2159	42.1277	64.8543	28.0083	56.9473
BT_1740	583.041	570.138	535.096	517.119	642.407	607.049	483.576	384.948	439.613	292.237	556.073	42.2297	340.076	340.63	471.616	413.201	241.764	202.267	128.977	148.136	144.66	269.054	142.499
BT_1741	225.019	182.379	188.766	172.814	155.697	199.765	115.711	105.365	137.053	126.426	186.025	13.327	122.323	86.4697	151.45	155.424	82.3212	88.6698	44.3272	42.2095	26.3279	37.5901	37.0749
BT_1742	273.877	229.91	303.45	233.659	185.668	219.388	187.284	132.26	187.721	153.267	249.213	17.8381	119.215	106.433	146.949	128.058	88.885	76.6761	54.3435	52.4496	49.1299	22.4873	52.8291
BT_1743	8.33343	3.5741	8.16149	4.12742	2.16395	4.71078	1.81919	2.21341	3.31716	2.86016	1.06167	1.17836	3.51514	3.67383	3.25748	4.05789	2.09341	2.8479	1.36194	1.19031	2.07513	0	1.2488
BT_1744	63.4522	64.5017	83.8712	68.4642	72.8067	69.4628	38.9084	42.4636	35.1933	33.1849	43.508	5.89456	38.7091	50.5963	66.4285	60.9433	22.7455	32.9017	17.9372	9.33141	19.5216	34.3324	18.3472
BT_1745	21.1247	13.3144	35.672	16.5205	16.563	21.1994	12.7092	15.8679	13.0396	15.7192	13.517	6.64403	17.2713	21.1117	16.6677	15.1047	13.607	11.6411	15.1436	17.7121	14.023	19.6291	11.748
BT_1746	73.0171	93.1975	90.1778	85.7466	83.7832	47.2587	89.0563	87.5057	76.109	81.3979	98.0011	9.68301	46.8134	47.0394	131.644	99.224	27.6295	41.7855	16.6658	13.9437	23.1096	20.362	19.8192
BT_1747	734.497	1297.55	675.71	1170.79	1235.8	873.555	698.915	487.615	689.001	521.339	946.809	83.7846	725.083	703.447	1423.67	1561.92	467.661	679.817	318.787	228.315	267.61	162.078	235.356
BT_1748	46.4743	33.9788	56.7328	46.9855	38.1824	35.1185	50.4012	89.2391	61.8545	44.2038	31.7252	16.2886	81.6396	85.2687	51.5422	59.9881	73.0734	29.4101	32.2138	34.1929	30.8914	10.8102	32.4469
BT_1749	65.608	55.9577	81.7687	76.6543	77.364	81.8049	75.4354	72.5548	56.3726	45.6446	29.8423	29.6842	105.307	126.918	65.6462	71.9887	96.1878	46.6542	51.4336	51.1146	62.4216	98.6043	44.6255
BT_1750	78.7027	80.0316	91.0675	75.7437	96.7389	105.79	193.76	199.778	116.65	82.9639	46.3853	8.48977	15.2992	8.10328	11.7789	10.4394	10.2041	5.3145	2.83073	3.41085	9.66052	25.2011	13.3597
BT_1751	24.4819	29.3482	29.1682	30.5243	37.0275	29.7336	36.3842	56.4215	29.4586	24.8673	16.6383	3.55442	6.11854	5.42638	5.80177	5.74014	3.9344	2.66845	2.36824	1.57083	2.77569	10.4071	2.75748
BT_1752	20.5101	17.8158	34.2873	17.8687	18.5426	13.4089	20.0647	30.0143	25.2768	23.2725	34.3621	5.66399	56.6705	47.0343	112.685	85.2228	23.0427	25.1835	9.94368	7.46028	16.6392	11.0559	11.809
BT_1753	14.5018	8.68341	11.5919	11.2349	10.8356	7.59319	7.68522	11.2207	7.59062	5.01773	13.4332	1.15561	19.8259	19.9945	35.5826	32.2418	8.95034	11.6617	6.23301	5.44753	7.30539	16.8727	4.12768
BT_1754	82.3724	94.0617	114.246	86.8323	88.4253	90.4027	93.1138	99.683	92.5946	86.9623	99.7866	25.3206	80.2254	76.5636	87.2338	87.9105	68.082	65.2977	59.4313	50.4579	48.6363	61.124	51.3752
BT_1755	0.805733	0.931688	1.43705	1.64181	1.51778	0.515186	0.86905	1.60721	1.13302	1.4802	0.387839	0.104542	1.22986	0.986614	2.40468	1.85505	0.581607	0.310285	0.33832	0.0924015	0.198264	0	0.0861712
BT_1756	3.70318	3.27453	4.97608	3.50858	3.97332	2.58402	3.71144	6.51305	6.02734	5.10579	4.06121	0.772727	4.09076	4.55789	10.58	6.33842	2.90814	2.59929	1.11143	0.682992	1.46548	0	1.69851
BT_1757	124.136	642.926	146.884	337.325	779.854	192.304	100.148	113.552	103.825	97.4367	102.839	20.9454	780.39	1344.35	2217.92	1439.22	237.877	46.904	46.5918	46.2188	36.4356	37.9636	40.6021
BT_1758	38.8369	559.578	40.4054	245.023	734.15	153.055	18.167	19.5608	29.8136	14.9643	21.1502	8.00334	534.031	1271.36	2026.43	1389.73	169.994	14.0573	9.34313	11.9191	12.2674	5.67536	9.94062
BT_1759	82.604	631.298	69.5465	317.505	808.245	167.012	43.5139	49.8858	69.9489	39.9109	38.4234	9.16733	433.199	1185.27	2071.61	1393.39	154.539	17.7794	14.7205	13.1128	12.3426	9.75308	12.2287
BT_1760	57.9074	712.307	55.295	293.383	912.007	162.629	13.2047	22.0855	24.6014	16.2672	16.6194	7.50705	595.046	1180.01	2223.9	1583.43	191.466	12.4969	17.6927	12.0445	12.6896	25.6691	10.0889
BT_1761	32.3729	496.873	34.8993	217.753	750.744	157.186	8.51418	11.9818	11.6262	7.7051	8.72101	5.09018	330.251	1219.91	1406.3	940.351	99.0398	7.25181	10.383	8.09833	8.42491	17.6894	7.62858
BT_1762	31.0544	451.643	32.5493	209.546	646.095	110.944	10.3333	14.1176	16.5265	10.2208	12.5568	6.58961	259.28	1011.9	1558.64	951.958	93.2199	9.69024	11.2282	9.72934	8.80485	15.2072	9.81401
BT_1763	35.8714	424.353	37.3043	225.802	718.203	131.543	15.9414	18.0125	23.6313	13.9207	16.6542	8.41199	152.726	1200.02	1498.1	834.577	69.0239	11.9843	12.4385	10.4092	10.7393	7.67971	8.35439
BT_1764	307.854	170.156	427.372	211.448	144.305	203.263	292.903	341.039	317.479	290.093	290.815	48.9287	128.648	111.975	90.5028	88.9421	130.07	70.3874	95.1016	87.2727	73.8447	67.8703	70.7303
BT_1765	49.4882	133.867	44.519	91.4553	199.243	72.9772	62.2211	79.9374	74.5959	60.6172	84.8701	4.90214	39.3478	347.824	406.839	206.296	20.6104	4.5266	6.83051	6.07805	3.61547	6.23567	6.51004
BT_1766	192.064	229.802	267.23	154.751	321.833	294.977	444.015	589.863	284.109	353.817	566.545	12.0687	28.4719	29.2373	26.3441	30.247	27.8163	19.036	32.4544	21.6391	18.1471	24.0288	16.0588
BT_1767	211.086	179.585	267.999	186.392	132.969	186.391	197.908	156.753	180.989	179.596	205.981	19.0591	79.7664	68.7087	89.3188	86.3959	68.6098	63.2672	52.6169	39.1221	49.7002	47.4334	46.7164
BT_1768	97.0567	89.589	102.347	93.7836	73.8692	72.5931	139.755	112.76	116.763	121.058	196.866	4.09465	20.5304	22.3407	32.3583	34.5888	15.8224	16.6404	12.3168	10.6486	12.3949	8.62279	11.6831
BT_1769	138.209	162.675	114.703	168.677	143.292	107.957	220.418	161.393	190.668	175.115	247.938	5.57213	49.5821	41.5532	65.4555	82.9605	39.6152	46.2062	30.9744	25.0273	29.4382	14.7167	23.3867
BT_1770	235.713	173.823	201.998	180.187	130.098	149.347	160.862	162.721	180.102	156.442	187.312	10.7393	42.6913	39.5099	57.8859	63.4826	38.9215	43.2313	32.0607	27.2404	25.9563	39.9795	27.5035
BT_1771	5.43458	6.30822	5.76837	5.78023	7.85719	11.204	9.69686	9.54325	12.9738	8.38767	33.4976	1.49293	4.53132	5.07224	3.44496	4.89841	4.35809	2.80045	4.96029	4.22259	2.49159	0	2.70729
BT_1772	5.07586	5.72194	3.60858	5.2955	6.33009	10.5038	7.99119	7.08961	11.5432	8.27995	29.422	0.700943	4.7415	3.78009	2.19363	3.98952	4.19456	3.03149	4.21276	2.30116	1.89906	1.19621	2.22855
BT_1773	4.60385	5.31065	4.65396	5.65371	6.76602	7.24418	11.0865	8.50711	12.7202	9.77328	33.9066	1.66173	4.09778	2.82739	2.87024	4.21543	4.62243	2.39017	4.48143	4.01083	2.303	2.54501	2.26531
BT_1774	4.75017	5.82758	5.40558	5.86964	7.05317	11.0491	11.8911	12.0086	13.9343	12.8991	39.4118	2.7548	4.87264	4.89759	3.54159	4.58559	5.79012	4.51428	4.35293	3.70377	2.57545	0	3.16621
BT_1775	4.26193	5.14257	7.90087	4.46404	7.11189	9.56819	13.3213	12.6938	11.2144	12.3837	32.7253	2.09669	2.11423	2.69429	1.80446	2.23129	2.35255	2.13363	1.93867	1.58846	2.27222	3.87634	1.54308
BT_1776	12.6542	14.2825	15.7691	12.6474	15.6621	13.8047	24.0808	15.7401	14.9602	17.8475	48.6437	1.42294	9.32939	6.96015	11.303	11.4337	6.31492	6.28352	4.79213	4.84673	2.76443	1.24379	3.63311
BT_1777	35.9492	38.4577	39.9933	38.4118	34.2211	45.359	59.6584	49.0807	57.4096	53.5601	115.797	3.60505	10.7876	11.0772	11.3871	15.0873	10.1105	9.75439	9.67706	8.85523	7.39348	8.01228	6.3923
BT_1778	21.1197	19.9874	27.9572	20.2352	24.4572	41.2399	104.08	98.1405	86.673	92.3271	281.961	0.550741	2.25295	2.48069	1.91943	1.87742	1.72042	2.49652	1.89034	1.37185	1.13944	3.38927	1.40316
BT_1779	29.4197	27.0314	41.8892	26.1646	38.2566	77.5129	159.628	136.457	104.915	128.518	386.627	1.19393	2.67746	3.30109	2.34306	2.92303	2.36876	2.17048	2.73687	3.09988	2.26429	3.56567	2.64484
BT_1780	29.6945	26.7405	50.4785	26.875	34.6234	62.1973	173.746	180.917	129.706	160.6	421.352	1.12402	2.41985	2.0155	2.23253	2.31815	2.08935	2.02837	2.47354	2.86124	1.02322	0.716134	1.51946
BT_1781	13.7745	9.24632	32.004	9.04874	14.6064	23.0189	80.0789	98.8058	56.2841	73.1466	203.391	2.82954	2.31163	2.33659	0.803524	1.11576	2.05776	1.7543	3.52715	3.77922	2.86199	1.75269	3.57623
BT_1782	55.6433	45.0691	59.485	57.0033	65.3517	62.6049	21.1752	23.4943	25.3963	19.1495	31.894	14.5558	57.0347	68.238	41.6856	49.0377	66.1928	29.1615	43.0166	51.1937	34.5063	90.5643	24.3709
BT_1783	66.8758	53.3799	62.085	75.7789	71.932	88.0938	23.0254	17.5784	23.335	20.8545	22.2975	23.2804	87.4508	121.751	63.1607	70.4385	98.1192	46.3158	58.8675	64.8885	60.872	110.83	41.4189
BT_1784	1158.65	608.112	1127.3	649.685	452.424	385.958	1038.41	1304.46	1419.88	1334.11	1552.44	1066.97	1546.47	734.433	459.278	468.211	2243.11	1110.07	1852.66	1628.11	1001.04	952.091	1587.6
BT_1785	4.47717	2.2025	9.60224	3.10217	3.12059	2.77054	5.71771	6.36866	5.0826	8.25272	3.63025	5.3181	3.22203	4.76802	2.05821	1.88735	4.14214	4.23022	8.83475	5.82865	4.43775	1.2706	8.85484
BT_1786	0.312607	0.326681	0.534255	0.215087	0.347967	0.168731	0.425042	0.465435	0.519515	0.705848	0.248965	0.191738	0.225566	0.226191	0.420036	0.192583	0.031374	0.170726	0.206835	0	0	0	0.158045
BT_1787	0.623351	0.581818	0.737837	0.823744	0.812715	0.493469	0.841664	0.141792	0.517966	0.463148	0.433405	0.233648	0.515381	0.895804	0.98104	1.29073	0.68817	0.346739	0.126023	0.309772	0.221557	0	0.19259
BT_1788	0.222365	0.68819	0.418031	0.240423	0.113445	0.792147	0.20786	0.303485	0	0	0.278292	0	0.882476	0.884923	0.410824	0	0.245487	0.222643	0	0.331511	0	0	0
BT_1789	318.057	407.136	252.756	347.391	327.019	234.068	211.105	190.154	202.267	178.095	371.306	30.9586	286.908	231.772	507.665	522.166	193.03	253.877	127.163	97.3986	102.851	128.019	88.1547
BT_1790	12.7979	11.0988	21.9	10.5109	9.16594	13.1512	14.7238	14.4435	14.5198	14.5766	18.7887	5.39658	11.2323	16.8952	13.1863	16.956	10.1889	10.5961	8.50836	13.2089	15.7456	23.1423	4.1061
BT_1791	0.606602	1.35508	1.08035	1.27721	1.69396	0.87196	1.67126	1.91723	0.955041	0.853965	0.958949	0.107702	0.950274	0.6988	1.1797	1.26206	0.704926	0.703261	0.464728	0.380778	0.408513	0	0.710207
BT_1792	15.966	29.5798	18.4199	21.7717	26.4167	23.9709	13.4333	12.8583	13.2354	10.968	15.3124	2.58495	11.1171	6.82373	14.2188	15.9186	11.2192	9.53372	16.7309	11.5736	7.63482	8.43711	6.49692
BT_1793	105.931	71.1119	204.698	82.9619	70.5163	98.5922	133.103	148.955	131.783	157.787	81.4214	93.2277	77.2425	104.952	60.0246	62.3352	90.4217	63.2927	85.5343	94.4805	73.9046	93.2124	75.2839
BT_1794	3.33822	2.16774	3.00707	2.65059	1.59664	2.84912	2.24284	4.05771	2.86054	2.39171	1.63196	0.527871	2.58751	1.24545	2.12006	1.94406	1.32442	0.522249	0.949059	0.933141	0.667406	0	0.870223
BT_1795	4.54023	3.12253	6.71762	4.46577	4.24658	4.26814	4.18513	4.90559	4.45382	5.60221	2.9989	2.2336	5.22406	4.76802	4.27176	3.84592	2.71502	2.20982	2.18	2.91432	2.01716	17.3649	2.10412
BT_1796	5.35876	5.62903	5.66818	6.22541	6.35974	5.18993	2.09606	3.00846	3.12643	1.88791	3.4484	0.961564	4.39287	4.95332	3.60441	6.09529	3.08387	2.96813	3.04268	3.28628	1.82361	3.57369	1.58519
BT_1797	13.8271	13.9624	9.73436	16.2419	13.0634	7.50006	2.07441	4.54308	4.18442	5.2998	8.11824	1.29568	13.7608	6.11402	14.2447	18.7497	11.7784	14.1862	6.67793	6.87131	3.54939	6.30596	5.22134
BT_1798	4.43194	25.2609	4.13935	20.9377	11.291	6.70414	8.81347	3.89123	3.09626	1.2944	1.62512	0.857056	7.78604	4.71828	13.9424	17.9181	6.04588	1.13057	1.43817	1.68339	1.44481	4.1712	0.470967
BT_1799	6.52418	21.5187	4.2472	21.2342	10.2509	5.62424	5.5374	2.94988	3.28154	1.80983	1.25231	0.810143	8.2335	4.22109	16.1043	19.047	5.56765	1.44273	0.922486	2.10841	1.02429	0.358444	0.853277
BT_1800	70.1736	23.5234	65.3687	29.5627	15.7205	18.6854	49.274	60.0266	66.7082	65.0339	36.4557	3.39566	13.5128	8.50215	20.1151	11.8096	8.61792	7.19892	6.57851	5.88015	10.3826	39.7367	11.9955
BT_1801	37.5786	12.1159	39.6401	15.5062	6.32796	9.43551	12.6089	17.9599	19.8723	13.9964	8.22237	0.653785	6.53761	4.74327	10.4792	5.55978	3.9796	2.94951	2.75053	2.25366	4.83563	1.56203	2.74839
BT_1802	28.8416	9.01841	23.8046	11.9861	6.27786	6.01154	8.11747	10.6414	13.3569	10.1312	7.63071	0.934932	5.51773	3.82349	11.0827	5.63432	3.16163	2.92292	2.28604	2.09345	4.25544	1.73736	3.54495
BT_1803	15.5224	12.4914	15.5353	12.376	13.9583	5.96727	9.08176	16.9176	12.6198	9.81442	12.3687	0.565078	7.14631	5.66624	24.483	16.5226	4.00674	6.70872	2.43829	0.998913	3.92946	0	2.63942
BT_1804	550.94	856.943	505.924	854.741	743.789	411.75	356.826	243.846	378.934	321.382	706.895	47.4594	468.484	464.799	904.652	822.37	276.922	382.028	144.871	128.312	166.359	100.635	148.122
BT_1805	359.703	667.086	300.51	713.742	632.869	409.249	299.756	184.994	280.646	227.346	549.64	26.7863	369.233	424.74	765.185	740.441	211.456	335.481	126.842	103.595	150.016	93.6435	114.232
BT_1806	597.096	1164.89	509.778	1124.05	1007.89	502.31	655.037	385.009	605.561	479.384	973.14	76.2723	860.534	706.08	1457.7	1338.27	484.165	762.243	266.532	209.684	334.62	182.23	310.816
BT_1807	118.025	89.4894	141.938	92.5903	69.9515	71.9207	96.1973	106.975	110.595	98.0604	98.0132	10.1249	32.6486	28.6575	47.7382	44.1654	31.2513	25.1219	21.9228	18.0269	19.8926	10.1518	19.5133
BT_1808	117.151	83.8173	95.992	90.9366	54.6871	64.3959	70.5805	63.6343	88.92	63.1346	78.9732	5.4974	27.486	19.9961	37.1327	33.6411	19.6898	19.2173	13.8373	10.5278	15.6387	25.5391	11.5802
BT_1809	257.706	188.245	274.055	197.006	132.451	147.627	192.324	222.201	293.84	205.641	229.947	14.7369	84.8101	59.2835	94.813	100.31	80.3938	65.8219	54.348	44.4627	46.6133	49.8498	50.1445
BT_1810	144.024	78.9533	161.078	85.978	64.0872	73.6243	95.2372	120.319	152.143	111.209	122.961	40.5788	122.389	78.2312	74.7753	68.9325	131.817	57.8759	91.9548	68.8444	57.8475	59.6455	102.589
BT_1811	90.3666	25.2172	125.317	44.1577	20.7164	42.3652	35.983	60.5453	47.0038	44.8445	24.5283	12.273	49.719	33.8606	28.6208	32.2095	38.7393	23.7362	29.0412	23.4452	10.5116	6.30596	13.706
BT_1812	325.294	169.298	418.54	239.907	147.442	248.151	154.761	124.045	148.821	125.442	84.1901	42.2264	236.822	278.05	166.246	189.523	187.816	88.2829	123.476	127.695	113.576	141.179	71.4731
BT_1813	30.3704	21.8826	30.4	28.325	25.2508	26.0474	18.6482	27.5012	25.3287	15.9877	20.6102	6.92552	31.4161	22.6006	25.0936	30.8234	28.7985	14.9696	11.4499	8.51655	12.1349	10.1917	10.3002
BT_1814	38.3421	27.1062	45.5853	34.827	36.7563	30.5542	35.9302	54.3238	34.7898	28.5858	27.3918	7.60849	31.9898	28.2543	27.1927	28.3437	23.146	15.8395	14.6812	10.8925	14.2263	9.38782	12.3663
BT_1815	114.336	78.752	171.823	88.9146	81.8437	73.4283	119.883	178.616	101.456	109.76	86.9628	7.9696	32.6288	26.3396	44.1089	44.3014	25.7086	18.9234	15.2838	12.7465	16.3139	7.05223	13.1383
BT_1816	54.9579	46.6239	90.1008	40.7834	52.5587	51.5339	76.7753	90.0914	50.5535	42.8139	31.0907	3.76266	12.2735	15.5357	9.24191	11.3378	7.38819	3.85796	5.16592	4.8374	5.83847	0	6.4849
BT_1817	16.1379	11.7589	18.4025	10.3342	12.2261	9.45815	16.7038	29.3983	18.6468	23.819	22.9705	3.03742	8.6584	6.61517	10.6635	9.9347	6.72877	6.6574	3.27659	2.68469	3.54491	11.1646	2.69626
BT_1818	149.453	147.312	182.165	142.266	180.873	127.12	179.681	259.231	180.635	186.76	227.783	32.6065	112.092	96.8896	125.564	122.453	106.708	84.3609	63.0476	57.9118	50.754	42.8714	55.0213
BT_1819	283.186	142.475	255.686	199.367	259.895	302.459	189.244	211.375	205.734	259.41	299.434	185.087	555.552	586.632	184.342	178.256	549.552	173.497	368.994	420.891	334.357	1026.23	284.849
BT_1820	145.743	94.6322	123.056	135.116	95.1609	79.7734	37.6004	29.4506	44.391	42.1612	26.4377	70.4381	372.201	286.942	241.352	296.048	379.54	147.254	142.693	147.629	157.488	183.863	125.053
BT_1821	35.901	19.5556	46.673	23.0639	14.6994	19.0074	19.1157	34.3298	27.4157	27.5863	19.4194	15.3178	78.2066	40.6255	52.7486	62.4636	71.2983	34.8012	24.9642	21.039	24.8703	11.8481	23.6171
BT_1822	19.0952	17.2275	28.1633	22.6806	23.4371	20.5059	10.3476	8.98926	9.19824	9.72871	5.88787	12.5099	44.4803	52.8636	42.4028	54.4483	40.0841	16.7362	20.9473	15.1829	14.8724	9.66546	13.2358
BT_1823	44.1961	43.8051	44.6966	43.6651	34.107	24.4944	36.4734	38.5545	43.1605	38.9356	48.9875	6.28788	30.4519	24.8082	39.2324	45.1448	23.3213	25.3813	23.2129	17.6611	14.31	0	14.973
BT_1824	23.1643	24.3125	23.5041	23.4559	18.6491	17.0796	17.9763	23.3179	24.6296	21.7109	32.322	2.14458	19.3557	13.4403	25.8884	32.1759	13.9928	16.6291	10.4105	7.70061	9.1512	11.7421	6.73945
BT_1825	22.4996	24.9354	22.3709	21.2454	21.6566	22.5317	24.5374	24.4638	21.4379	20.4905	30.505	3.03604	15.7749	24.0265	24.9412	31.1719	11.7572	14.7182	7.91482	9.16852	11.5157	19.1418	6.88197
BT_1826	5.0016	7.63717	6.92588	5.96175	8.6011	7.5761	3.69467	5.56088	5.3116	4.59149	5.64886	1.72841	7.34668	4.53917	7.45257	9.31393	7.93239	5.00786	7.85755	5.9289	3.12184	0.16387	3.22251
BT_1827	19.6804	15.4687	27.152	18.8267	14.255	14.2814	12.7944	18.9014	16.3532	21.4308	12.5178	4.09817	20.2089	19.3383	23.2923	22.2277	11.1763	9.48759	6.1892	5.67487	8.29033	0.543964	5.85524
BT_1828	58.3381	72.4088	70.5229	78.4633	75.288	74.5606	21.422	28.2224	24.3792	25.7963	36.7794	7.55028	44.7255	51.3604	44.6166	48.8535	32.4708	29.2786	25.4082	22.0515	21.6343	24.8365	13.0559
BT_1829	6025.68	4492.96	4448.79	5541.61	3222.22	5897.9	2877.77	2758.03	3447.24	2868.58	2621.46	249.654	1687.51	1193.25	2174.35	1874.97	1200.53	1350.18	510.324	491.506	531.688	368.587	427.318
BT_1830	2491.36	1382.48	1858.04	2043.72	1024.25	1871.09	1049.4	1116.24	1415.45	1209.74	1146.12	103.37	746.226	379.691	983.685	778.85	521.116	538.307	158.647	186.885	185.348	63.614	184.741
BT_1831	82.4043	40.7201	100.591	45.7066	43.208	38.2954	64.7059	132.045	72.0037	72.2317	73.4044	29.771	77.0372	65.3271	53.1859	65.9983	90.7326	65.3078	120.663	178.132	51.8138	160.992	74.9314
BT_1832	105.037	102.218	108.696	98.53	86.2783	67.3105	54.9618	66.3115	68.2628	63.2307	75.5678	10.4914	52.7463	75.661	114.989	102.991	34.3989	46.8849	22.4215	19.421	31.1595	0.788245	23.1697
BT_1833	210.404	139.709	296.404	149.054	144.369	178.121	134.958	146.794	137.834	151.083	147.219	23.7273	78.4852	84.5723	99.6614	92.993	59.4099	64.5312	40.6395	40.3602	47.0192	47.4339	47.5375
BT_1834	47.3927	78.3608	56.0093	66.3075	73.5266	51.2288	47.1959	44.6613	38.3774	34.9954	58.7541	6.3738	42.2301	51.485	98.5162	88.4707	35.1123	43.7736	22.0594	15.4925	23.1685	14.1003	17.6585
BT_1835	27.7673	63.1646	31.6327	56.9156	69.4108	50.6768	35.3387	32.5475	30.6828	19.8767	42.8658	4.69592	24.1693	52.9189	67.1829	63.964	17.309	25.0145	15.0637	12.7794	15.468	8.8575	9.98241
BT_1836	9.21803	28.0073	8.3624	23.6707	27.9709	9.99144	13.5263	9.58192	11.9793	8.90822	25.8899	1.44634	17.0418	33.0583	49.6394	46.6081	10.147	17.064	7.99618	4.95374	10.8005	3.23964	6.55703
BT_1837	8.52271	24.2925	7.31658	18.801	20.9918	8.00732	13.4823	7.28589	10.5839	7.57496	16.644	2.10628	14.7434	23.3567	42.1044	38.186	8.30606	17.6294	6.24836	4.28188	8.3886	5.4517	4.86125
BT_1838	348.022	320.171	345.791	291.958	190.547	177.209	386.999	428.743	521.039	430.763	402.941	27.5052	119.428	78.03	142.154	161.026	113.739	138.797	118.519	86.0098	82.6325	83.0047	87.0834
BT_1839	58.5544	42.0758	86.0003	46.8704	35.2662	67.5705	59.1904	59.9638	54.784	56.0123	41.6894	5.74891	14.8209	17.4317	14.1027	15.0371	12.2878	10.5045	11.628	11.1947	11.4139	36.1268	9.03313
BT_1840	109.56	121.388	121.112	122.433	139.446	129.338	43.2779	44.7864	40.3224	39.065	66.867	10.337	57.0172	88.8531	112.607	95.6454	43.0855	41.5584	24.0252	28.0742	34.2181	38.1684	24.2448
BT_1841	846.922	484.349	1042.96	500.351	447.405	565.035	428.826	528.485	573.367	498.935	501.874	72.33	457.752	366.083	571.911	490.443	296.376	270.809	146.094	140.347	156.464	134.259	142.063
BT_1842	295.649	325.89	175.678	311.168	223.952	269.406	160.367	111.83	141.882	120.197	130.731	11.5903	87.7979	85.0827	107.786	119.903	63.5572	81.6365	58.5222	46.0566	58.0005	64.3811	39.0173
BT_1843	441.286	583.565	450.742	580.55	535.49	438.78	327.61	271.271	306.967	241.189	426.196	36.0011	225.465	256.902	430.342	438.61	174.349	187.427	108.784	99.9176	103.848	94.7678	82.2084
BT_1844	167.091	85.4926	173.478	83.9795	83.3532	48.8233	53.7497	95.1426	75.3936	86.528	95.4659	13.818	75.6051	35.6775	103.187	97.8507	52.7289	58.5008	28.6871	20.0483	27.1948	14.5345	24.4989
BT_1845	33.3427	41.4986	40.9294	38.89	38.74	29.966	29.3533	32.9609	31.7857	24.216	30.9393	26.9642	120.655	92.1337	90.0816	116.199	89.4404	61.1667	42.3845	38.6434	45.6587	26.8429	45.087
BT_1846	33.937	45.4275	47.2561	36.4092	33.6902	23.2219	35.2287	44.5005	38.8561	33.6732	41.2757	21.0625	112.768	69.3932	93.0906	114.608	79.0095	59.7362	36.7084	26.5552	35.027	32.7425	33.2629
BT_1847	346.635	238.47	412.195	244.375	288.442	190.514	275.639	352.111	324.793	370.114	390.016	219.857	1020.95	378.793	704.524	614.359	730.604	517.615	319.299	279.662	278.844	282.304	391.777
BT_1848	5.61283	7.30934	6.90661	7.56926	6.01863	5.11388	3.66316	4.5684	3.42586	2.57368	3.90818	1.23935	6.29777	6.13248	9.45227	9.63578	4.05588	5.10896	4.01081	3.04285	2.74217	2.74172	2.55392
BT_1849	0.396087	0	0.248206	0	0	0	0	0	0	0	0	0	0	0	0	0.223677	0	0	0	0	0	0	0
BT_1850	118.124	95.2497	77.8943	89.1334	83.4751	91.9632	83.5565	71.8633	89.2462	84.3892	113.092	2.00242	20.1274	28.1384	58.4887	50.0051	10.8319	20.6966	6.09908	6.03842	8.93552	3.28327	9.02946
BT_1851	355.173	296.695	320.788	308.619	301.67	315.515	241.561	198.333	189.498	197.188	301.971	13.3128	69.9702	114.277	135.641	127.108	45.4637	56.5269	41.0557	34.8851	33.5646	11.8497	31.5002
BT_1852	355.851	334.714	415.713	350.532	361.589	484.229	310.434	199.696	232.035	242.617	350.075	61.985	138.407	198.432	161.71	139.597	131.479	90.4309	97.9053	127.757	102.51	261.816	99.8581
BT_1853	38.6733	48.7132	33.8848	46.1637	38.1362	22.833	17.5497	15.5275	21.1358	16.6124	35.4067	3.94012	36.4812	35.4634	61.9125	62.1716	19.6759	29.8425	10.9407	9.09335	16.6054	4.93931	12.8707
BT_1854	41.5015	66.4525	51.2403	61.244	66.1517	60.0034	34.915	22.9628	34.6716	27.9663	54.5365	6.43255	44.1804	65.7291	85.4478	82.7883	24.8898	39.9812	20.0008	12.5417	28.3456	12.8072	15.4388
BT_1855	107.555	94.091	165.282	88.9462	87.1422	104.352	113.29	114.912	127.086	114.507	159.079	16.6958	85.7515	89.7123	133.737	133.814	56.2377	65.2663	37.9976	30.0538	35.1389	56.7536	31.7196
BT_1856	212.332	142.516	320.267	156.788	134.03	182.354	169.966	165.084	181.389	198.571	165.945	35.1778	99.7449	101.111	107.683	108.959	72.8579	51.801	53.6719	45.093	46.258	67.3304	41.1714
BT_1857	594.677	913.677	436.394	697.206	818.929	914.825	1451.75	913.799	1014.58	1023.3	1752.91	36.1144	95.7356	183.595	174.238	184.401	59.1729	172.722	58.8932	51.8842	51.9983	36.5532	50.1779
BT_1858	270.784	334.168	211.146	287.485	287.599	389.454	419.563	313.798	294.938	293.982	638.026	4.01921	40.6182	76.922	59.6353	57.7195	20.2615	52.4378	25.7374	21.7683	19.6237	20.0908	10.6437
BT_1859	293.79	363.496	203.662	290.718	255.309	391.021	510.704	384.185	405.245	385.167	871.181	4.67993	31.0941	49.6878	60.0376	53.4867	18.309	50.5101	19.2758	15.9818	18.5579	25.4121	14.7288
BT_1860	490.174	579.207	355.965	495.234	474.368	798.404	748.338	505.195	501.594	453.595	1280.85	8.82737	41.4308	92.2033	70.2006	69.9759	28.9485	61.461	39.9744	37.7109	20.752	42.8398	19.1
BT_1861	319.867	420.298	240.347	331.37	323.526	484.913	540.024	322.677	316.17	324.223	1314.15	4.96982	22.3029	56.5056	53.6854	46.1878	17.0213	33.7739	20.2429	23.3267	13.1629	32.4144	12.3601
BT_1862	271.022	281.298	270.048	148.546	224.328	144.934	304.539	468.345	428.561	293.881	259.677	77.597	513.103	196.469	822.582	649.316	284.52	548.989	136.665	172.164	205.227	401.479	429.89
BT_r04	382.481	543.901	424.695	422.006	702.934	487.38	209.083	520.486	239.757	190.167	249.136	596.091	228.574	307.094	367.785	306.938	153.098	541.966	85.4656	310.118	150.255	30.046	77.7442
BT_r05	11417.1	9532.45	8999.76	10879	13358.2	17748.5	16457.8	15863.4	16040	19823	12499.8	46143	16791.4	20899.7	6437.72	7349.83	22713.9	22244.9	31899.4	31390.8	39908.9	38294.6	31501
BT_t31	561.63	640.2	709.038	627.241	1137.21	626.642	511.067	1120.67	435.512	679.357	590.99	32.9349	194.237	269.926	553.147	466.023	102.677	211.968	46.7476	38.3029	85.473	27.6099	64.2965
BT_t32	257.949	273.073	290.441	226.118	531.641	320.948	164.272	465.661	157.126	231.688	210.287	19.0676	95.3343	174.838	260.118	267.542	40.2765	111.129	26.1787	18.3854	29.5868	0	47.1508
BT_r06	6844.16	3093.5	5171.61	4160.16	3398.4	2115.25	6757.22	10207.1	8600.23	12434.4	8791.43	16972.7	9609.39	4294.26	4408.99	4749.35	13521	17113.8	13935.9	13726.8	10932.7	6827.54	17125
BT_1863	345.51	385.91	432.261	312.032	434.367	256.732	257.695	641.714	301.579	547.189	492.351	40.7019	488.864	294.156	1370.04	993.265	189.172	646.98	103.336	59.9588	111.498	109.687	158.598
BT_1864	0.280416	0.0991828	0.562308	0.424464	0.400572	0.199789	0.2097	0.612342	0.0932034	0.428602	0.140377	0.378385	0.834643	0.669566	1.10523	1.33019	0.24766	0	0.816359	0.167222	0.717609	0	0.155947
BT_1865	1.11836	0.604335	0.778686	0.806124	0.760751	0.811562	0.348472	0.254392	0.619528	0.830942	0.544306	0.209596	4.68491	3.46161	5.66293	3.1578	1.57762	0.497673	0.904398	0.555768	0.794998	0	1.20935
BT_1866	0	0.157854	0.223735	0	0	0.211983	0	0.243643	0	0	0	0	0.177117	0	0.439756	0.604874	0.394163	0	0	0	0	0	0
BT_1867	0	0.183732	0.260413	0	0	0.370101	0.388461	0.283584	0.172655	0.793968	0.260043	0	0.721533	0.206724	1.79146	0.704034	0.22939	0	0	0	0	0	0
BT_1868	12.0077	5.87843	12.7139	7.61063	4.62387	15.5425	10.5364	12.2755	13.5329	11.7344	5.6426	0.775999	1.87146	1.32739	1.84163	1.351	0.838043	1.52012	0.753391	0.617296	1.91319	2.16302	1.34324
BT_1869	88.6246	61.5546	104.991	70.7689	75.6769	59.2625	31.4714	53.6529	45.4192	67.1616	98.026	23.049	187.156	120.979	273.686	237.881	113.254	193.929	52.2502	38.3827	57.0163	49.216	59.4743
BT_1870	63.2684	67.4794	75.0575	66.6362	65.4182	53.2422	40.1846	50.6706	49.1492	49.2392	80.0401	37.0565	205.449	221.308	392.495	359.614	120.804	271.897	81.2941	59.9951	106.43	42.5652	96.6274
BT_1871	57.3138	76.3575	62.8459	75.4243	62.6156	68.262	55.827	60.9236	58.3627	44.6334	44.0947	1606.47	6062.28	7089.04	10421.7	8886.42	4136.63	6069.12	2973.73	2595.46	3506.92	3924.73	3302.04
BT_1872	60.6556	66.7298	84.6096	66.3568	60.0863	83.2547	62.514	59.7942	62.305	43.1109	40.0531	2081.84	6357.78	11492.9	12598.6	10486.1	4674.33	6112.22	3873.11	4060.57	4705.98	5198.33	3943.34
BT_1873	22.5673	19.0667	28.0412	21.4753	12.9328	20.9702	17.5553	21.8343	25.8162	13.5108	13.3478	10.0376	18.0195	13.456	17.9911	18.5489	29.7347	24.6075	24.4684	28.4594	16.0696	57.0997	16.4401
BT_1874	23.1174	16.5969	30.1892	20.8815	12.7545	18.923	18.9786	27.8951	25.4187	15.6866	12.6561	13.816	16.138	11.5094	12.1209	14.5565	28.0927	25.5368	32.9157	37.445	18.6271	19.5552	17.2172
BT_1875	24.6253	16.4212	40.3796	20.4216	14.9651	20.3051	27.2082	42.2736	29.6024	22.7241	14.5313	22.3714	16.3928	9.39007	12.2242	13.459	25.162	24.1349	32.5341	39.3444	19.114	48.0379	18.8807
BT_1876	24.4496	14.623	48.5485	16.1773	13.7745	14.0712	36.5256	52.8684	31.7829	42.0556	20.8842	47.4381	29.6152	11.5655	18.9368	22.3624	38.0869	31.5389	44.6232	52.2159	33.5875	27.7052	45.7755
BT_1877	15.5701	11.9473	26.6904	13.8432	9.38774	10.4668	16.1182	18.4402	21.7055	23.4785	13.1249	2.38748	10.6603	9.47362	14.1849	14.17	7.45808	8.11687	6.55574	6.13884	5.76273	1.72854	6.97724
BT_1878	230.926	272.221	203.478	266.39	264.787	276.574	171.619	132.521	154.106	129.559	209.78	44.4469	148.454	159.534	126.082	139.604	144.675	105.744	115.311	104.418	94.0156	129.899	80.1394
BT_1879	265.807	211.717	211.865	211.432	181.059	211.828	137.461	144.515	137.04	115.935	134.498	44.0554	135.677	130.993	141.897	165.266	105.972	79.7821	76.8479	110.381	65.6376	87.2838	68.9428
BT_1880	226.117	197.943	154.016	192.541	122.335	125.502	122.461	112.146	145.126	123.559	139.849	9.87576	94.5622	66.5922	155.581	169.041	57.5136	61.4881	27.1177	18.053	27.2428	21.8971	31.5439
BT_1881	341.328	274.09	221.216	299.409	222.204	216.954	176.316	185.608	214.618	184.759	255.153	11.7187	132.599	76.4082	217.633	233.34	79.137	90.6207	46.2951	29.3939	46.2512	19.5485	30.6754
BT_1882	325.54	289.742	200.844	314.638	228.854	195.878	205.916	160.953	206.793	180.743	239.181	6.07281	76.3265	71.1286	170.774	177.178	40.4777	59.1495	23.5301	15.2264	34.7863	32.5716	21.3507
BT_t33	1.00064	2.21204	1.88114	2.16381	3.06302	1.78233	0	1.36568	1.66294	4.77948	3.75694	0	0.496393	0.995539	2.46495	2.8254	1.65704	0	0	2.9836	0	0	0
BT_1883	11.2183	11.6187	11.3022	13.3355	13.1541	9.49414	8.57463	13.7036	10.6607	5.80237	10.045	0.62725	7.90183	8.44788	16.0312	14.7354	4.85813	6.51599	3.72152	3.04925	4.16354	8.742	3.10216
BT_1884	11.5979	6.15322	34.4698	5.64287	6.08601	16.5264	13.6291	14.8113	38.1354	26.4319	26.5414	3.91246	2.63013	4.28581	6.7343	12.5376	1.00602	1.99069	2.41173	0.494016	3.17999	6.6769	2.76424
BT_1885	11.0862	4.81182	21.4344	4.82385	4.13848	8.91007	7.96189	13.6544	23.9287	14.1422	13.8745	2.05236	3.11867	4.77505	4.95399	10.2689	1.00748	1.55672	1.59898	0.806234	1.29744	1.36209	1.31578
BT_1886	22.0597	24.3139	55.1642	17.8228	35.0174	28.1277	18.1282	20.4181	34.0707	28.7152	27.1745	5.3739	11.6132	39.2086	31.3933	52.959	1.94981	18.1691	6.30113	2.47818	9.08383	24.1901	5.77771
BT_1887	285.371	311.484	416.318	228.492	384.013	227.55	136.546	182.064	141.191	269.014	159.726	58.8446	228.596	359.577	282.395	337.332	43.5023	296.032	115.539	50.5143	156.56	94.4021	149.351
BT_1888	63.0804	53.2256	72.1887	54.1286	52.9295	56.5422	38.6091	45.2169	44.6491	39.8302	43.5456	4.62244	20.4409	21.3253	32.8501	26.0329	13.6146	16.3656	8.9043	6.4203	10.9581	1.31476	9.93365
BT_1889	25.0246	22.5303	34.866	21.2941	19.9629	21.6886	13.2455	21.9116	14.7988	14.778	16.5134	1.31562	8.25455	12.4162	17.2125	13.9483	4.44899	5.85723	3.31149	1.93806	0.415845	2.6194	4.15699
BT_1890	0.608833	0.309964	0.878657	0.458799	0.244725	0.350528	0.758827	0.73022	0.490573	0.599232	0.346345	0	0.219656	0.146843	0.40903	0.187537	0.244415	0.147781	0.0671387	0.220042	0	0	0.205205
BT_1891	10.2655	17.3209	12.7344	14.3837	15.6048	7.4632	8.61676	10.4364	11.3153	12.6083	13.3718	3.53368	17.7717	14.1734	32.6419	33.5997	12.1425	10.6979	4.57431	2.49866	4.69115	4.22134	7.28182
BT_1892	4.80621	8.98869	8.31574	8.27765	11.5006	7.5254	6.75895	4.64393	5.72544	3.49426	5.8021	2.15223	4.97948	7.19372	8.01521	9.65566	2.15996	2.72551	2.63125	1.77547	2.72113	1.71404	1.77403
BT_1893	11.2736	5.88543	24.5063	6.19784	5.10162	6.88252	19.1712	24.6441	21.5403	25.3112	11.2792	3.54522	4.39187	3.23175	3.80477	4.17231	2.88294	4.08142	3.70849	3.13352	3.25989	0.427791	3.80777
BT_1894	75.7732	45.2773	74.6777	47.1948	27.8101	39.5083	53.9172	59.5738	65.5959	67.1644	72.7037	8.52053	19.3186	13.4326	13.6316	13.6929	17.0854	11.4952	17.6308	12.2551	9.54862	16.0391	14.4296
BT_1895	12.0033	7.79341	8.8368	9.25708	5.65273	13.456	10.0434	7.79012	13.6706	7.85818	9.03434	1.13265	1.08264	1.5032	1.24064	0.758429	0.648672	0.672353	0.610918	2.00224	0	0	0.933617
BT_1896	9.5214	5.19775	7.1752	5.66039	3.405	5.08964	9.27238	11.4071	13.9409	10.1193	10.8816	0.206558	1.54913	0.365512	1.43292	2.07469	0.946372	1.04223	0.779879	0.730284	0.195869	0	1.19183
BT_1897	50.5452	41.1099	59.2961	33.8996	27.8552	28.5782	22.1611	28.2241	33.0883	40.1966	35.8354	3.28904	28.1035	15.316	31.2227	29.3841	22.4904	22.2986	10.4573	8.41527	8.86407	1.37863	11.2724
BT_1898	60.2766	69.9488	66.4522	68.2562	68.6559	67.2204	35.7346	41.3277	39.2833	39.4776	57.4319	3.71207	35.7041	35.3571	54.8655	50.3109	22.9464	30.9309	19.1319	14.8252	22.6843	12.5916	15.4122
BT_1899	54.8883	65.2989	76.3297	59.7523	96.4477	96.9373	52.3121	43.7597	41.1461	32.4248	42.6812	11.4141	29.3068	59.9517	46.5694	43.1887	26.2068	28.1776	21.6941	26.9029	25.4265	31.0221	17.9207
BT_1900	1.26461	1.09281	1.76502	0.963328	0.967758	1.05799	1.34332	1.41214	1.33739	1.04332	0.863272	0.290868	0.484762	0.400323	0.460198	0.519378	0.349026	0.345324	0.522951	0	0.367754	0	0.159837
BT_1901	0.667095	0.359055	0.799712	0.439033	0.5327	0.344412	0.379571	1.90008	0.77122	0.221657	0.32669	0	0.31654	0	0.214343	0.163791	0.224141	0.232323	0	0	0	0	0.1613
BT_1902	1.56655	1.763	2.08233	1.33448	1.06562	1.63473	1.59749	2.13804	1.89339	1.81393	2.13878	0	0.188394	0.0944581	0.818572	0.750618	0.157222	0.570367	0.17275	0.283088	0	0	1.32
BT_1903	186.377	76.2885	106.322	58.7097	89.2067	89.4496	153.486	196.969	274.31	204.185	249.836	30.6105	80.882	50.7272	15.0791	16.5928	59.1513	53.6469	77.5727	89.7565	55.2885	224.435	58.4731
BT_1904	274.281	275.881	324.036	308.007	208.597	165.611	168.524	168.753	179.707	197.538	221.189	123.638	479.84	357.141	413.482	397.376	391.651	252.837	221.751	198.739	168.417	133.946	183.86
BT_1905	23.3756	18.7407	35.6766	22.8027	24.9115	29.7315	22.1423	31.4779	18.1288	19.0552	18.8531	25.9349	33.3967	44.6524	31.6065	29.2174	26.0358	23.0928	28.3551	39.9606	25.2575	15.3514	23.1108
BT_1906	19.3529	15.1243	26.9877	15.3987	17.4523	14.9699	10.4467	17.8567	10.6452	16.4044	10.4898	2.98843	7.63983	8.40677	11.5826	11.1598	5.41656	6.95939	3.96768	4.06368	3.9237	0	4.35813
BT_1907	24.5379	17.612	30.6749	19.6786	15.4492	17.1638	22.237	34.1286	25.1626	34.0575	25.9819	5.58165	31.0665	24.7855	46.8724	40.2311	15.5782	17.1918	6.02115	4.84038	6.79077	2.51617	9.8093
BT_1908	53.4964	70.1058	62.7739	85.1545	100.608	80.1325	32.8477	34.1201	21.5724	28.2242	25.3255	26.834	172.975	215.938	181.038	195.232	136.695	83.0582	53.4406	61.1191	57.6017	49.3169	40.8345
BT_1909	0	0.164819	0	0.201531	0	0.44267	0.348472	0.763176	0	0.712236	0	0	0.184931	0	0	0	0.205776	0	0	0	0	0	0
BT_1910	98.6042	80.0649	131.903	89.624	66.6884	57.0295	94.2544	115.674	86.6785	117.908	81.4416	13.7972	30.8557	45.2838	49.7268	41.8941	20.788	27.6519	18.2729	16.1794	22.2803	35.9017	19.5925
BT_1911	584.162	358.042	531.787	492.03	410.615	250.133	258.105	275.115	279.908	313.504	322.316	114.294	766.319	438.252	555.823	616.166	626.93	300.085	289.519	254.661	244.205	174.845	224.342
BT_1912	1.86394	0.659274	2.56966	0.806124	0.380375	0.44267	3.83319	7.88615	2.47811	3.20506	0.699821	0	1.10958	0.741774	1.60705	2.94728	0.411552	0.373255	0	0	1.1925	0	0.518295
BT_1913	48.7817	44.3708	73.1534	52.0405	41.617	35.2343	52.496	71.7229	40.1836	48.0595	29.9356	12.7176	70.5828	58.5241	81.4591	77.3396	54.823	37.5513	26.4919	18.6054	28.9012	10.041	25.8456
BT_1914	8.68458	9.65104	7.64843	9.77052	9.69957	5.57437	5.70461	5.12553	1.75533	3.81178	2.79065	7.91806	107.589	53.2429	96.9926	126.982	55.5824	37.3669	27.3329	31.1436	20.2725	45.7182	24.1487
BT_1915	61.7393	82.4341	73.6581	86.7111	100.486	56.1418	49.4609	64.0805	48.0208	31.4232	81.9254	12.0468	67.8916	125.801	180.46	136.422	33.0385	27.7986	12.5378	14.0221	22.0423	15.8775	18.0416
BT_1916	29.2266	39.2927	33.7327	41.6766	45.569	19.0348	22.7204	30.527	21.6835	15.2418	43.8555	3.2697	42.756	65.8695	93.117	80.7554	12.5935	16.4232	8.95354	4.44614	14.787	7.01074	8.0854
BT_1917	122.787	168.903	161.768	175.37	203.413	96.3897	126.719	133.963	123.093	69.7156	160.547	32.5692	217.44	257.277	399.095	324.192	102.705	88.1406	47.3855	36.685	56.6995	34.9168	56.1013
BT_1918	156.12	166.996	141.033	163.82	143.577	118.123	63.7099	50.066	67.6906	58.9208	54.5535	22.1042	107.831	90.1085	118.783	139.182	97.2233	80.9568	65.642	61.3275	58.7537	96.5151	45.3741
BT_1919	2204.06	491.108	1231.5	731.645	299.833	633.205	81.6355	25.409	172.699	110.661	24.6177	145.528	306.098	269.191	181.962	201.902	233.434	62.2859	75.4139	76.2573	70.743	99.5294	69.6514
BT_1920	203.284	80.6089	68.6322	77.6566	115.566	95.5146	104.202	115.103	166.891	231.294	214.959	366.18	962.977	590.414	397.488	401.747	640.259	510.555	533.386	406.024	331.636	379.813	1057.32
BT_1921	16.3188	7.42507	20.0551	8.05117	8.72961	5.83218	7.99743	15.3526	5.26599	8.47561	11.6987	0	5.50169	2.20678	8.97651	12.168	2.97347	5.39353	3.45932	7.55844	1.01362	0	2.20275
BT_1922	67.2208	35.2365	87.7703	40.8457	35.2254	33.264	29.1361	41.9341	27.0471	25.1583	29.9353	3.32744	19.1321	15.6032	30.433	27.0154	13.9928	10.9624	10.9478	10.4406	9.46574	24.5123	7.26822
BT_1923	59.6932	139.4	59.151	118.619	130.963	51.7437	39.1235	39.6613	40.0561	27.562	86.8915	12.8173	92.4446	81.0948	189.859	162.062	61.8042	72.2209	32.6219	25.9324	39.6903	6.77854	33.0155
BT_1924	111.697	61.7297	105.674	73.9273	52.5393	55.2058	84.6025	132.308	113.466	130.445	139.48	6.68087	59.9782	33.0032	49.9441	52.4523	46.3511	35.0976	31.7105	25.5393	21.5395	11.9715	22.5782
BT_1925	17.6679	11.802	20.0972	12.043	7.83804	8.55159	10.4119	18.3471	13.8831	14.3095	14.4206	1.6196	7.71665	5.92295	8.63354	9.54357	4.77027	6.15305	2.44599	1.71783	0	0	1.602
BT_1926	9.51706	6.55396	17.1494	5.45319	6.80201	6.87441	12.053	18.0768	14.0669	16.4233	7.90387	2.959	7.44074	3.7525	5.99605	5.89456	7.16585	4.91818	3.67079	4.83845	2.52529	0	5.48783
BT_1927	2.01924	1.32706	3.52244	1.37189	1.65662	2.31675	2.27013	2.6069	2.10866	1.92894	1.21232	0.59833	1.54315	1.11306	1.76447	2.28059	1.3556	1.39338	1.09229	1.13905	0.960159	0	1.02432
BT_1928	8.90327	4.61974	12.282	7.62082	6.02477	5.5431	9.70962	13.5858	11.0971	6.43792	4.3332	2.08573	3.37386	1.10723	2.62727	1.99018	2.76443	0.928585	0.787488	1.75135	1.18668	0	1.5473
BT_1929	4.5805	2.5245	6.13389	2.95113	3.00911	2.68232	4.51633	7.23632	6.10021	2.99703	1.9632	1.7992	2.08551	0.686692	1.50703	1.5591	1.42006	0.753901	0.570845	0.841906	1.60574	0	0.959615
BT_1930	5.43206	3.77401	7.13213	5.45368	4.48688	1.99653	6.77031	11.1206	9.24235	6.42466	4.37031	1.3089	2.30975	2.0588	2.54879	1.31468	2.5701	0.258993	0.470656	2.31381	0.827447	0	2.1578
BT_1931	5.70743	10.2078	6.84265	7.70784	12.2185	6.45765	5.25461	8.30394	7.10484	7.01586	13.9219	4.54095	29.4884	27.8345	40.4409	38.1297	17.2146	24.26	11.0902	7.28873	11.161	12.5851	9.52218
BT_1932	15.4138	15.3393	21.9431	13.0073	12.1656	13.3927	29.1181	32.325	29.6323	39.0945	46.5796	5.61646	18.7564	14.9612	21.2341	19.6533	16.6016	18.4983	12.8992	11.2096	11.3388	9.37878	14.3366
BT_1933	56.1312	63.9206	29.8502	54.0635	42.067	37.8751	10.9367	11.0255	24.3046	7.9833	14.4681	0.939726	1.52009	4.43434	3.94572	4.40472	1.23013	3.06807	1.52058	0.830598	1.78219	0	1.93649
BT_1934	60.6086	61.7283	30.4374	54.8931	36.6639	42.4159	10.7378	13.4518	22.6253	13.3442	17.4822	0.418605	2.12813	3.17459	5.131	5.10548	1.27207	2.1299	1.03215	0.475706	1.24754	0	1.08443
BT_1935	67.1384	52.1904	29.5196	50.4849	27.9623	27.1078	8.8134	11.9017	20.1456	12.7019	15.6465	0.524275	2.1073	1.95853	4.53026	4.07617	1.14382	2.10935	0.754076	1.13274	0.441906	0	0.52818
BT_1936	119.154	107.255	59.1036	99.2783	58.8116	80.8034	20.7175	20.3187	37.009	20.1913	26.962	0.597172	3.82879	5.35403	6.10499	6.37793	2.20836	3.50943	1.61049	1.47791	1.81206	0.237795	1.23059
BT_1937	79.4303	53.6505	38.6916	57.5257	37.4827	54.1944	12.3256	11.9862	17.5061	10.8298	13.5487	0.246205	2.31714	3.58216	2.96645	3.07739	1.50402	2.19224	1.32795	0.870454	1.24514	0.326796	1.21764
BT_1938	77.8549	59.2045	43.5651	56.8378	35.0801	52.753	12.8551	14.0552	24.8555	14.5296	17.7661	0.748257	2.798	3.27864	3.98089	3.82936	2.02895	3.48993	2.07559	2.07857	1.41907	0	1.85031
BT_1939	54.3927	43.926	38.3476	44.3301	26.6111	38.5105	13.6116	16.5733	21.2627	14.8748	15.7961	0.761927	1.92452	2.3264	2.60189	2.17581	1.18807	1.70273	2.03063	0.911133	0.849998	0.178471	0.960529
BT_1940	20.6054	21.017	28.6939	21.0283	19.7002	16.1999	11.0317	11.9512	10.8654	15.648	10.8114	5.81248	29.6234	25.3143	43.3745	45.9584	20.2205	24.8614	14.4299	11.1195	13.1375	13.9506	11.6824
BT_1941	0.274544	0.121383	0.172042	0.197893	0.326821	0.054335	0.0855455	0.2498	0.152086	0.262267	0	0	0.272389	0.819433	1.01445	1.18864	0.353608	0.274888	0.166514	0.409302	0	0	0
BT_1942	0.603562	0.228728	0.43225	0.279676	0	0.204773	0	0.235356	0.429877	0	0.215818	1.16347	1.28319	0.857834	0.424798	0.486917	0.666323	0.517986	0.313771	0	0.551631	0	0.239755
BT_1943	1.44032	1.65568	2.7077	0.622914	0.881779	3.42063	2.69274	2.35891	2.15427	2.75182	3.06437	0.971763	1.00031	4.87211	1.95142	0.650698	0.636036	1.1537	0.52414	1.28837	0	0	0
BT_1944	3.19217	1.07926	3.17704	1.11663	1.05378	3.01016	1.40421	3.20345	2.34044	2.69067	2.11502	0.633445	1.4904	1.49454	1.04076	1.48455	1.6584	0.37602	0.341661	0.279942	0	0	1.30533
BT_1945	4.03068	2.06118	4.62557	2.25777	2.37844	1.78764	3.35922	2.31974	2.25974	1.94842	1.82329	0.163822	1.87907	2.70563	1.91403	1.91968	1.12586	1.16696	0.706886	2.17197	0.932067	0	1.75545
BT_1946	1.76858	0.608168	2.46282	0.956101	1.80457	0.233346	0.918453	1.34098	1.30629	0.750884	1.47559	0.331454	0.974829	1.17304	1.93629	0.887774	0.759298	0.590263	0.357553	0.292963	0	0	1.36605
BT_1947	1.09423	0.645045	1.2571	0.887317	1.20954	0.866233	1.53428	0.995606	1.51539	0.522648	1.02708	0	1.08564	0.907206	1.34774	1.54482	0.40267	0.730398	0.995488	0.271886	0	0	0.760663
BT_1948	0.745576	1.84597	0.186885	1.2898	2.58655	0.885341	0.557555	0.203514	1.98249	0.854683	1.49295	0	1.03561	2.37368	6.24453	7.24188	0.493863	0.895811	1.62792	0	0.953998	0	1.24391
BT_1949	11.4677	31.0138	7.64843	33.2089	54.126	16.8824	14.7944	18.397	14.9342	16.9128	26.6895	2.2623	31.538	57.3796	128.938	137.927	18.4349	41.3622	9.76175	8.19831	16.7328	0	10.4427
BT_1950	24.6294	70.0903	21.3608	70.3893	95.4281	26.909	38.7754	25.0962	33.83	31.4625	54.8582	5.99254	81.0249	103.843	231.45	242.385	57.9322	78.8359	33.7197	20.9002	36.5518	3.22464	26.5665
BT_1951	55.0792	165.202	48.2385	156.99	220.213	71.7099	93.6249	51.8431	83.9338	60.5771	116.762	34.6506	217.895	290.149	448.336	483.57	180.366	186.673	90.8381	79.0516	127.958	72.8946	104.762
BT_1952	76.916	184.307	56.0162	179.416	233.47	84.9578	95.9692	68.7849	94.0672	75.7069	133.538	52.2092	360.481	346.779	584.85	681.072	309.02	260.96	161.192	138.24	177.331	144.722	167.316
BT_1953	151.567	308.849	100.262	299.632	423.161	136.022	234.225	151.719	223.041	156.513	259.387	252.35	690.026	754.717	869.346	931.903	608.353	502.023	418.047	357.908	441.138	421.844	464.835
BT_1954	89.2416	211.266	77.3916	207.317	262.25	85.0554	95.1718	81.7326	114.733	92.5751	197.094	65.1266	552.113	469.84	808.471	892.077	439.381	369.516	278.882	200.597	213.883	218.509	202.629
BT_1955	923.242	1529.1	645.481	1549.88	1429.62	1129.31	623.272	545.094	786.68	572.985	764.205	143.425	1084.33	1230.15	1511.84	1698.86	878.534	792.611	531.587	420.269	481.885	508.828	381.667
BT_1956	1392.48	2202	1197.57	2218.64	1969.87	1341.88	1043.03	934.768	1328.7	983.521	1298.28	284.762	1779.7	1785.08	2185.59	2437.32	1481.87	1207.88	951.76	743.565	812.809	730.058	676.46
BT_1957	3709.57	3940.37	2947.95	4074.15	3585.5	3048.67	1661.13	1844.79	2190.93	1521.41	1937.42	538.242	2940.48	2777.04	2952.89	3145.07	3091.26	1579.37	1980.63	1837.24	1430.2	1752.13	1221.79
BT_1958	123.068	138.83	78.1449	117.811	241.342	324.806	144.088	65.0095	146.768	109.363	102.339	135.859	112.772	334.373	70.5028	61.6484	91.1788	60.5877	68.4425	85.9468	150.409	1065.5	154.051
BT_1959	0.806578	0.407551	3.75468	1.61958	1.05814	0.273651	1.50793	1.10082	1.53192	0.880582	0.576823	0	1.82913	3.20986	3.40611	2.21237	0.636036	0.230739	1.67725	0.343566	0	0	2.2428
BT_1960	0.29753	0.684036	1.7153	1.02942	0.789324	0.353305	0.556246	1.137	1.08781	1.02321	0.521307	0	0.295195	1.53927	1.17268	1.27696	0.722632	0.595806	0	0	0	0	0.33093
[truncated: 2,903 more rows]
