# Supplementary material for: Gut microbes modulate (p)ppGpp during a time-restricted feeding regimen
Source: mBio. 2023 Nov 16;14(6):e01907-23. doi: 10.1128/mbio.01907-23 (PMC10746209; doi:10.1128/mbio.01907-23)
Supplement: Table S2 — Primers used for qRT-PCR. [file mbio.01907-23-s0008.xlsx]

## Sheet: Sheet1
Primer	Sequence	Description
CT5	gagggtgtcgtatttccgaagg	xylanase expression (BT1087)
CT6	gttccctgatccagtgtgttgg	xylanase expression (BT1087)
BT1280F	tgcgcggtacaaaatccatc	PUL 16 SusC expression, mucin O-glycan
BT1280R	ggcggctgcggctgctc	PUL 16 SusC expression, mucin O-glycan
BT3750F	cgatgccggtgccagttatattcttcag	PUL 67 SusC expression, mucin O-glycan
BT3750R	aggccagtattgctccatcaggtccat	PUL 67 SusC expression, mucin O-glycan
BT4134F	accgggacccagtggacgatgta	PUL 76 SusD expression, mucin O-glycan
BT4134R	ccgcttttgctattggttgggtgat	PUL 76 SusD expression, mucin O-glycan
BT4247F	cgggtgtcatcgcaaaaac	PUL 78 SusC expression, mucin O-glycan
BT4247R	ttctcggccggcacataat	PUL 78 SusC expression, mucin O-glycan
BT4357F	ttggcgtacagaagaaagcgaacc	PUL 81 SusC expression, mucin O-glycan
BT4357R	ggaccggcagcatcattattaggag	PUL 81 SusC expression, mucin O-glycan
BT4404F	cccccgtggagaagact	PUL 82 SusC expression, mucin O-glycan
BT4404R	cgttgcgatgttgcgataag	PUL 82 SusC expression, mucin O-glycan
BT4634F	cacgtggaacctttacctatgc	PUL 84 SusC expression, mucin O-glycan
BT4634R	tttcgatgccactaccgttttt	PUL 84 SusC expression, mucin O-glycan
BT4114F	cgcaacggaagcactaacagg	PUL 75 SusC expression, homogalacturonan
BT4114R	gggaagccgtctacaataaataaa	PUL 75 SusC expression, homogalacturonan
BT4121F	cgtgtatgccggtggttcgtatg	PUL 75 SusC expression, homogalacturonan
BT4121R	aacccggcacccactctttcact	PUL 75 SusC expression, homogalacturonan
